# Supplementary material for: Quantum Hall device data monitoring following encapsulating polymer deposition
Source: Data Brief. 2018 Aug 30;20:1201–8. doi: 10.1016/j.dib.2018.08.121 (PMC6143719; doi:10.1016/j.dib.2018.08.121)
Supplement: Supplementary file 2 — Supplementary material. [file mmc2.xlsx]

## Sheet: Sheet1
B (T)	ρ_xx	B (T)	ρ_xx	B (T)	ρ_xx	B (T)	R_xy	B (T)	R_xy	B (T)	R_xy
1.6 K	60 °C / 85 % RH - 1	1.6 K	60 °C / 85 % RH - 2	1.6 K	Storage - Air, 2 Weeks	1.6 K	60 °C / 85 % RH - 1	1.6 K	60 °C / 85 % RH - 2	1.6 K	Storage - Air, 2 Weeks
9.0014	98.3758	9.0014	12.7686	9.0013	124.49	9.0013	11373.5	9.0014	12787.8	9.0014	12745.9
9.0014	98.3632	9.0014	20.8339	9.0013	124.716	9.0013	11373.5	9.0014	12787.8	9.0014	12745.9
9.0014	98.3446	9.0014	25.8316	9.0013	124.649	9.0013	11373.5	9.0014	12787.8	9.0014	12744.8
9.0014	98.3507	9.0014	26.3461	9.0013	125.262	9.0013	11372.8	9.0014	12787.8	9.0014	12744.8
9.0014	98.357	9.0014	17.1994	9.0013	125.11	9.0013	11373.5	9.0014	12787.8	9.0014	12744.8
8.9868	98.357	8.9734	11.0404	9.0013	124.701	9.0013	11373.5	8.9734	12787.8	8.9868	12745.7
8.9642	98.3728	8.9553	14.0001	8.9823	125.043	8.9823	11373.5	8.9553	12787	8.9642	12745.9
8.9415	98.6179	8.9327	19.3945	8.9596	126.654	8.9596	11375.7	8.9327	12786	8.9415	12745.9
8.9188	99.2736	8.901	24.2407	8.937	129.255	8.937	11380.7	8.901	12785.2	8.9188	12745.9
8.8965	100.272	8.8715	23.9376	8.9143	133.219	8.9143	11387.3	8.8715	12782.4	8.8965	12747.3
8.8739	101.518	8.8534	18.6623	8.8917	137.287	8.8917	11396	8.8534	12781.4	8.8739	12748.8
8.8513	102.987	8.8263	20.593	8.869	142.007	8.869	11406.1	8.8263	12781.9	8.8513	12749
8.8287	104.616	8.8037	21.4188	8.8464	146.931	8.8464	11417	8.8037	12779.3	8.8287	12750.5
8.8061	106.457	8.7856	25.094	8.8238	152.223	8.8238	11429.5	8.7856	12777.4	8.8061	12751.6
8.7835	108.377	8.7562	22.78	8.8012	158.635	8.8012	11441.1	8.7562	12777	8.7835	12751
8.7608	110.451	8.7336	21.5664	8.779	166.009	8.779	11453.6	8.7336	12774.2	8.7608	12754.6
8.7383	112.699	8.7156	23.4149	8.7564	173.016	8.7564	11468.3	8.7156	12772.4	8.7383	12755.1
8.7157	115.001	8.6885	26.0312	8.7337	181.146	8.7337	11482.2	8.6885	12769.7	8.7157	12756.4
8.6931	117.46	8.6704	29.7121	8.7112	188.838	8.7112	11496.3	8.6704	12767	8.6931	12757.9
8.6705	119.975	8.6478	26.9158	8.6886	197.23	8.6886	11511.8	8.6478	12765.6	8.6705	12759.3
8.648	122.631	8.5963	29.9276	8.666	206.127	8.666	11527.4	8.5963	12760.7	8.648	12760.9
8.6254	125.41	8.5759	25.3584	8.6435	215.387	8.6435	11542.2	8.5759	12757	8.6254	12762.4
8.6027	128.369	8.5443	32.0472	8.6209	225.674	8.6209	11559.4	8.5443	12752.5	8.6027	12762.9
8.576	131.382	8.5149	31.8967	8.5982	237.841	8.5982	11575.9	8.5149	12750.2	8.576	12764.4
8.5576	134.45	8.4969	26.5612	8.5756	247.665	8.5756	11593.1	8.4969	12747.5	8.5576	12767.8
8.5353	137.696	8.4698	29.555	8.5531	260.203	8.5531	11609.6	8.4698	12743.8	8.5353	12769.2
8.5128	140.951	8.4471	26.4917	8.5305	272.726	8.5305	11627	8.4471	12742.4	8.5128	12772.8
8.4902	144.396	8.4291	28.126	8.5079	286.434	8.5079	11645.2	8.4291	12739.8	8.4902	12773.3
8.4676	148.006	8.402	36.0455	8.4854	300.631	8.4854	11663.4	8.402	12736.1	8.4676	12774.7
8.445	151.565	8.3799	42.4456	8.4631	315.318	8.4631	11680.9	8.3799	12731.5	8.445	12778.8
8.4225	155.37	8.3617	43.4223	8.4405	330.177	8.4405	11700.8	8.3617	12730.2	8.4225	12780.2
8.3999	159.25	8.3346	38.4486	8.418	346.904	8.418	11719.1	8.3346	12725.6	8.3999	12781.7
8.3774	163.239	8.3166	36.2521	8.3953	364.248	8.3953	11738.4	8.3166	12723.8	8.3774	12783.3
8.3547	167.401	8.294	40.7935	8.3729	381.15	8.3729	11758.4	8.294	12721.5	8.3547	12784.8
8.3322	171.734	8.267	44.8701	8.3503	399.987	8.3503	11778.5	8.267	12717.9	8.3322	12786.7
8.2983	176.339	8.2398	52.8902	8.3276	423.609	8.3276	11798.7	8.2398	12717.9	8.2983	12790.5
8.2802	180.857	8.2196	51.7723	8.3051	439.836	8.3051	11819	8.2196	12715.2	8.2802	12793.4
8.2577	185.649	8.1925	49.9483	8.2825	464.685	8.2825	11840.1	8.1925	12710.6	8.2577	12796
8.2351	190.645	8.1699	53.4516	8.26	488.006	8.26	11861.3	8.1699	12710.2	8.2351	12798.9
8.2125	195.672	8.1518	57.8986	8.2377	512.273	8.2377	11883.4	8.1518	12707.5	8.2125	12799.4
8.1876	200.978	8.1314	56.2867	8.2151	536.929	8.2151	11905.5	8.1314	12706.2	8.1876	12800.2
8.1655	206.433	8.0976	52.8939	8.1926	561.703	8.1926	11926.9	8.0976	12704	8.1655	12800.9
8.1428	212.123	8.0795	50.6978	8.17	587.648	8.17	11950.8	8.0795	12702.1	8.1428	12805
8.1202	217.916	8.0547	60.5035	8.1473	614.888	8.1473	11974	8.0547	12698.5	8.1202	12805.7
8.0978	224.775	8.0253	67.6706	8.1225	643.072	8.1225	11999.7	8.0253	12697.2	8.0978	12804.7
8.0751	231.265	8.005	75.5932	8.1022	672.842	8.1022	12021.5	8.005	12695.4	8.0751	12806.9
8.0525	237.064	7.9828	72.9311	8.0796	702.767	8.0796	12045.8	7.9828	12694.9	8.0525	12806.6
8.0277	243.594	7.9602	74.2339	8.0571	740.88	8.0571	12071	7.9602	12695.4	8.0277	12805.7
8.0074	250.556	7.9377	77.2778	8.0345	770.273	8.0345	12095.4	7.9377	12692.6	8.0074	12806.7
7.9848	257.539	7.915	80.5434	8.0119	801.097	8.0119	12120.8	7.915	12694.5	7.9848	12803.9
7.9622	264.878	7.8925	84.1262	7.9894	835.959	7.9894	12148	7.8925	12691.8	7.9622	12802.1
7.9396	272.386	7.8699	88.0273	7.9667	872.593	7.9667	12173.6	7.8699	12692.2	7.9396	12801.6
7.9171	280.423	7.8473	91.7939	7.9442	910.731	7.9442	12201.9	7.8473	12692.7	7.9171	12799.8
7.8926	288.343	7.8247	95.7892	7.922	957.541	7.922	12229.4	7.8247	12690	7.8926	12794.9
7.8723	296.654	7.8021	99.9069	7.8994	993.583	7.8994	12256.2	7.8021	12688.1	7.8723	12791.1
7.8497	305.344	7.7796	104.39	7.8769	1028.61	7.8769	12284.8	7.7796	12691.9	7.8497	12786.6
7.8271	314.279	7.757	109.089	7.8542	1068.38	7.8542	12314.4	7.757	12691.4	7.8271	12781.1
7.8045	323.504	7.7344	114.307	7.8317	1110.87	7.8317	12343.3	7.7344	12692.9	7.8045	12775.6
7.782	333.003	7.7118	119.79	7.8091	1158.8	7.8091	12372.3	7.7118	12692.9	7.782	12769.5
7.7594	342.861	7.6873	125.471	7.7865	1203.71	7.7865	12404	7.6873	12693.4	7.7594	12763.1
7.7368	353.097	7.667	128.232	7.7639	1249.96	7.7639	12435	7.667	12693.9	7.7368	12753.7
7.712	363.623	7.6444	136.586	7.7413	1305.7	7.7413	12466.2	7.6444	12692.1	7.712	12741.6
7.6915	374.65	7.6219	143.844	7.7187	1343.26	7.7187	12499.3	7.6219	12695.8	7.6915	12733.4
7.6691	386.078	7.5992	150.567	7.6961	1398.31	7.6961	12531.7	7.5992	12695.8	7.6691	12721.3
7.6464	397.436	7.5767	157.875	7.6736	1451.59	7.6736	12565.2	7.5767	12696.3	7.6464	12706.3
7.6239	409.749	7.5496	166.979	7.6509	1506.06	7.6509	12599.7	7.5496	12699.1	7.6239	12694.6
7.6012	422.254	7.5248	173.303	7.6284	1559.48	7.6284	12634.4	7.5248	12701.5	7.6012	12678.8
7.5791	435.064	7.5044	179.645	7.6062	1615.7	7.6062	12669.3	7.5044	12702.8	7.5791	12661.8
7.5565	448.736	7.4818	192.291	7.5814	1672.84	7.5814	12706.1	7.4818	12704.3	7.5565	12643.1
7.5339	463.903	7.4593	202.677	7.5565	1731.57	7.5565	12748.7	7.4593	12705.6	7.5339	12623.7
7.5114	474.987	7.4345	212.248	7.5362	1789.56	7.5362	12781.5	7.4345	12706.1	7.5114	12601
7.4887	491.13	7.4141	222.668	7.5136	1850.29	7.5136	12819	7.4141	12709.9	7.4887	12579.9
7.4662	506.829	7.3915	233.617	7.491	1911.61	7.491	12835.5	7.3915	12711.3	7.4662	12556.6
7.4436	522.562	7.3645	249.419	7.4685	1973.56	7.4685	12838.5	7.3645	12713.7	7.4436	12529
7.421	538.83	7.3463	262.487	7.4459	2036.57	7.4459	12841.5	7.3463	12715.1	7.421	12500
7.3984	556.139	7.3238	272.419	7.421	2100.84	7.421	12844.8	7.3238	12716.5	7.3984	12470.8
7.3758	568.756	7.3012	284.57	7.4007	2166.06	7.4007	12849	7.3012	12721.2	7.3758	12437.8
7.3533	590.502	7.2786	298.93	7.3781	2233.53	7.3781	12851.6	7.2786	12722.6	7.3533	12405.2
7.3307	609.528	7.2561	313.56	7.3556	2297.46	7.3556	12853.4	7.2561	12726.4	7.3307	12369.2
7.3081	628.902	7.2335	329.263	7.3333	2363.55	7.3333	12858.2	7.2335	12727.7	7.3081	12331.6
7.2855	648.791	7.2108	346.912	7.3108	2428.93	7.3108	12861.2	7.2108	12726.9	7.2855	12291
7.2633	669.181	7.1884	363.599	7.2882	2495.32	7.2882	12863.5	7.1884	12730.6	7.2633	12249.6
7.2407	690.362	7.1657	382.439	7.2655	2565.37	7.2655	12867	7.1657	12733.4	7.2407	12204
7.2181	712.121	7.1386	401.584	7.243	2633.29	7.243	12869.7	7.1386	12737.3	7.2181	12157.9
7.1956	734.676	7.1206	412.919	7.2204	2700.06	7.2204	12872.6	7.1206	12735.5	7.1956	12108.8
7.1707	757.991	7.0935	445.121	7.1979	2780.82	7.1979	12875.5	7.0935	12738.2	7.1707	12050.1
7.1482	781.96	7.0754	466.803	7.1753	2853.66	7.1753	12878.6	7.0754	12741.1	7.1482	11993.4
7.1278	806.598	7.0528	487.454	7.1528	2917.92	7.1528	12881	7.0528	12743.1	7.1278	11946
7.1052	832.228	7.0303	510.803	7.1301	2976.91	7.1301	12884.6	7.0303	12743.6	7.1052	11888.3
7.0827	864.653	7.0081	536.097	7.1056	3043.59	7.1056	12886.9	7.0081	12745.5	7.0827	11825.6
7.06	889.417	6.9855	563.879	7.085	3109.83	7.085	12888.3	6.9855	12748.3	7.06	11762.2
7.0375	915.384	6.9629	590.263	7.0623	3176.4	7.0623	12890	6.9629	12750.3	7.0375	11696.8
7.0153	943.613	6.9403	617.649	7.0398	3240.19	7.0398	12893.5	6.9403	12750	7.0153	11629.5
6.9927	973.897	6.9177	646.677	7.0176	3303.4	7.0176	12894	6.9177	12751.8	6.9927	11560.1
6.9701	1003.41	6.8951	677.607	6.9947	3367.09	6.9947	12894.6	6.8951	12752	6.9701	11488.1
6.9475	1034.68	6.8726	709.261	6.972	3429.87	6.972	12895.4	6.8726	12752	6.9475	11411.1
6.925	1067.07	6.8454	748.428	6.9494	3491.39	6.9494	12897.5	6.8454	12748.8	6.925	11336.3
6.9024	1100.12	6.8273	778.952	6.9273	3548.81	6.9273	12895.7	6.8273	12748.9	6.9024	11258.5
6.8798	1134.48	6.8048	812.681	6.9047	3608.25	6.9047	12897	6.8048	12747.1	6.8798	11178.8
6.8572	1169.32	6.7822	849.407	6.8821	3665.48	6.8821	12896.7	6.7822	12745.4	6.8572	11095.2
6.8346	1205.19	6.7596	887.53	6.8595	3719.99	6.8595	12893.6	6.7596	12743.7	6.8346	11013.6
6.8119	1242.1	6.7328	929.261	6.8368	3773.84	6.8368	12892.5	6.7328	12738.2	6.8119	10926.3
6.7898	1280.13	6.7148	956.105	6.8143	3824.32	6.8143	12892.4	6.7148	12738.8	6.7898	10838.9
6.7673	1319.04	6.6922	1007.89	6.7917	3874.22	6.7917	12889.5	6.6922	12731.9	6.7673	10749.7
6.7446	1360.55	6.6697	1054.68	6.7669	3922.35	6.7669	12885.4	6.6697	12725.4	6.7446	10658.6
6.7221	1391.72	6.6471	1100.49	6.7465	3967.99	6.7465	12882.3	6.6471	12722.4	6.7221	10566.5
6.6995	1439.86	6.6245	1146.59	6.724	4010.98	6.724	12877.6	6.6245	12714.1	6.6995	10474.6
6.6769	1485.3	6.602	1194.11	6.7014	4052.07	6.7014	12874.2	6.602	12705.8	6.6769	10380.6
6.6544	1528.48	6.5794	1244.2	6.6788	4089.75	6.6788	12867.8	6.5794	12696.5	6.6544	10283.9
6.6317	1573.11	6.5523	1301.27	6.6566	4128.22	6.6566	12860.5	6.5523	12682.6	6.6317	10185.2
6.6092	1619.44	6.5342	1347.77	6.634	4162.26	6.634	12854.2	6.5342	12670.2	6.6092	10088.5
6.5866	1666.07	6.5116	1399.53	6.6114	4194.53	6.6114	12846	6.5116	12660.4	6.5866	9990.83
6.564	1718.25	6.489	1454.95	6.5867	4222.49	6.5867	12835.5	6.489	12645.7	6.564	9892.31
6.5414	1763.98	6.4664	1511.85	6.5663	4249.36	6.5663	12827.8	6.4664	12629	6.5414	9793.7
6.5192	1814.82	6.4439	1568.43	6.5437	4273.56	6.5437	12815	6.4439	12611.4	6.5192	9695.14
6.4967	1865.85	6.4216	1627.38	6.5212	4295.2	6.5212	12803.1	6.4216	12592.7	6.4967	9594.79
6.4741	1917.41	6.3991	1686.88	6.4986	4314.77	6.4986	12789.6	6.3991	12573.1	6.4741	9495.41
6.4515	1970.23	6.3765	1750.65	6.476	4332.56	6.476	12775.2	6.3765	12550.8	6.4515	9397
6.4289	2024.63	6.354	1813.16	6.4534	4347.67	6.4534	12761	6.354	12528.4	6.4289	9298.52
6.4063	2078.49	6.3312	1877.25	6.4308	4360.55	6.4308	12744.3	6.3312	12507.5	6.4063	9197.48
6.3837	2135.18	6.3087	1942.13	6.4082	4370.96	6.4082	12727.8	6.3087	12479	6.3837	9099.05
6.3612	2190.16	6.2863	2008.28	6.3856	4378.93	6.3856	12707.8	6.2863	12449.2	6.3612	9000.78
6.3386	2247.18	6.2636	2075.3	6.3634	4384.12	6.3634	12687.8	6.2636	12419.7	6.3386	8903.49
6.316	2305.44	6.2411	2144.41	6.3409	4387.64	6.3409	12665.7	6.2411	12386	6.316	8807
6.2935	2363.78	6.2184	2217.1	6.3182	4388.78	6.3182	12643.4	6.2184	12348.2	6.2935	8709.94
6.2708	2423.11	6.1958	2287.11	6.2957	4387.82	6.2957	12618.9	6.1958	12312.5	6.2708	8615.56
6.2483	2483.18	6.1734	2358.36	6.2732	4386.2	6.2732	12591.9	6.1734	12273.2	6.2483	8521.87
6.2257	2543.55	6.1484	2431.08	6.2505	4381.06	6.2505	12565	6.1484	12227.9	6.2257	8425.98
6.2034	2604.74	6.1259	2502.77	6.228	4374.48	6.228	12535.8	6.1259	12181.9	6.2034	8335.25
6.181	2666.37	6.1036	2576.7	6.2054	4365.91	6.2054	12504.1	6.1036	12137.7	6.181	8245.69
6.1583	2728.34	6.0811	2651.43	6.1828	4356.17	6.1828	12472.1	6.0811	12088.8	6.1583	8155.22
6.1358	2790.69	6.054	2731.33	6.1603	4344.7	6.1603	12437.9	6.054	12026.5	6.1358	8064.93
6.1109	2853.27	6.0359	2786.08	6.1381	4330.94	6.1381	12401.1	6.0359	11980	6.1109	7973.85
6.0883	2916.73	6.0133	2868.91	6.1154	4316.77	6.1154	12365.2	6.0133	11923.6	6.0883	7888.87
6.0658	2979.97	5.9861	2956.78	6.0929	4301.2	6.0929	12325.9	5.9861	11852.8	6.0658	7804.16
6.0432	3043.26	5.9681	3021.92	6.0704	4283.68	6.0704	12284	5.9681	11801.9	6.0432	7719.91
6.0206	3106.97	5.9456	3091.96	6.0477	4266.02	6.0477	12242	5.9456	11735.6	6.0206	7637.79
5.9979	3173.16	5.923	3163.2	6.0229	4245.95	6.0229	12194.8	5.923	11667.5	5.9979	7557.85
5.9754	3236.89	5.9004	3233.71	6.0003	4225.07	6.0003	12149.9	5.9004	11596.1	5.9754	7478.23
5.9528	3301.15	5.8777	3303.55	5.9776	4203.85	5.9776	12100.4	5.8777	11523.5	5.9528	7401.16
5.9302	3363.59	5.8553	3372.81	5.9551	4181.18	5.9551	12049.7	5.8553	11448.7	5.9302	7325.05
5.9077	3426.54	5.833	3440.19	5.9325	4157.69	5.9325	11998.4	5.833	11374.8	5.9077	7248.49
5.8851	3489.63	5.8104	3508.91	5.9099	4133.99	5.9099	11941.5	5.8104	11294.3	5.8851	7176.9
5.8625	3551.62	5.7879	3574.06	5.8877	4109.3	5.8877	11887.4	5.7879	11211.6	5.8625	7105.56
5.84	3613.14	5.7653	3639.16	5.8652	4084.07	5.8652	11828.8	5.7653	11127.3	5.84	7036.34
5.8177	3673.83	5.7427	3701.09	5.8426	4058.53	5.8426	11768.6	5.7427	11039	5.8177	6967.86
5.7947	3734.23	5.7202	3761.26	5.82	4032.42	5.82	11707.2	5.7202	10948.8	5.7947	6901.26
5.7725	3796.36	5.6972	3819.5	5.7974	4005.04	5.7974	11644.3	5.6972	10861.6	5.7725	6835.89
5.75	3853.4	5.6768	3876.75	5.7748	3979.24	5.7748	11578	5.6768	10767.7	5.75	6772.15
5.7274	3910.85	5.6543	3933.85	5.7523	3952.67	5.7523	11510.1	5.6543	10671.9	5.7274	6710.02
5.7049	3968.46	5.6295	3986.25	5.7297	3924.17	5.7297	11443	5.6295	10573.3	5.7049	6648.47
5.6823	4024.7	5.6069	4036.33	5.7072	3897.67	5.7072	11372.4	5.6069	10477.5	5.6823	6589.45
5.6597	4079.08	5.5843	4084.78	5.6846	3871.17	5.6846	11299.4	5.5843	10378.8	5.6597	6532.33
5.637	4133.11	5.5621	4130.29	5.6619	3843.68	5.6619	11226.1	5.5621	10279.3	5.637	6475.22
5.6145	4185.85	5.5395	4173.7	5.6394	3816.91	5.6394	11150.5	5.5395	10174.9	5.6145	6420.01
5.592	4237.33	5.5169	4214.5	5.6167	3788.85	5.6167	11073.5	5.5169	10073.5	5.592	6364.8
5.5693	4287.15	5.4944	4252.96	5.5942	3761.96	5.5942	10995.1	5.4944	9969.26	5.5693	6313.35
5.5467	4335.33	5.4718	4288.78	5.572	3734.79	5.572	10915.6	5.4718	9866.81	5.5467	6261.91
5.5242	4381.99	5.4491	4322.54	5.5494	3709.24	5.5494	10833.7	5.4491	9762.53	5.5242	6211.42
5.5016	4426.59	5.4267	4352.84	5.5246	3683.28	5.5246	10740.1	5.4267	9655.51	5.5016	6164.29
5.4794	4451.84	5.404	4380.43	5.5042	3657.01	5.5042	10666.5	5.404	9553.14	5.4794	6116.62
5.4568	4511.33	5.3815	4406.41	5.4817	3631.77	5.4817	10580	5.3815	9449.82	5.4568	6071.76
5.4342	4555.78	5.3589	4430.03	5.4591	3606.85	5.4591	10494.4	5.3589	9346.5	5.4342	6027.46
5.4117	4594.5	5.3362	4449.79	5.4365	3582.07	5.4365	10408.7	5.3362	9237.85	5.4117	5984.49
5.3891	4631.88	5.3137	4467.25	5.414	3557.78	5.414	10320.9	5.3137	9134.57	5.3891	5943.05
5.3665	4672.96	5.2911	4481.82	5.3891	3534.04	5.3891	10223.2	5.2911	9031.48	5.3665	5901.56
5.3438	4709.47	5.2686	4494.77	5.3687	3511.3	5.3687	10143	5.2686	8925.61	5.3438	5861.42
5.3214	4734.22	5.2463	4504.33	5.3462	3488.34	5.3462	10053.1	5.2463	8820.73	5.3214	5822.8
5.2988	4761.7	5.2238	4512.25	5.3236	3466.05	5.3236	9961.19	5.2238	8722.19	5.2988	5786.4
5.2762	4790.08	5.2012	4517.71	5.301	3445.24	5.301	9870.3	5.2012	8619.24	5.2762	5749.59
5.2536	4816.15	5.1786	4520.38	5.2789	3424.28	5.2789	9779.48	5.1786	8520.07	5.2536	5713.22
5.231	4840.67	5.1559	4522.44	5.2562	3404.78	5.2562	9686.83	5.1559	8422.52	5.231	5679.22
5.2084	4862.54	5.1333	4521.89	5.2336	3385.62	5.2336	9595.26	5.1333	8324.35	5.2084	5645.77
5.1858	4883.46	5.1108	4518.99	5.2111	3366.42	5.2111	9502.85	5.1108	8226.21	5.1858	5613.14
5.1633	4902.49	5.0882	4514.48	5.1885	3348.57	5.1885	9410.64	5.0882	8130.93	5.1633	5582
5.1406	4918.59	5.0657	4507.59	5.1659	3331.88	5.1659	9316.71	5.0657	8035.6	5.1406	5553.22
5.1181	4934.04	5.0431	4499.43	5.1433	3315.01	5.1433	9225.86	5.0431	7945.07	5.1181	5522.95
5.0958	4947.29	5.0205	4489.95	5.1207	3299.2	5.1207	9133.38	5.0205	7854.58	5.0958	5493.69
5.0733	4958.52	4.998	4479.16	5.0982	3283.67	5.0982	9040.24	4.998	7764.11	5.0733	5463.97
5.0507	4968.68	4.9757	4467.45	5.0755	3269.28	5.0755	8949.15	4.9757	7678.87	5.0507	5436.51
5.0281	4976.17	4.9532	4453.44	5.053	3255.64	5.053	8856.63	4.9532	7593.11	5.0281	5410.04
5.0056	4982.43	4.9306	4437.89	5.0308	3243.02	5.0308	8765.35	4.9306	7506.95	5.0056	5384.04
4.983	4987.28	4.908	4423.11	5.0082	3231.56	5.0082	8675.41	4.908	7427.37	4.983	5358.97
4.9604	4990.31	4.8854	4405.38	4.9857	3219.64	4.9857	8582.83	4.8854	7345.98	4.9604	5333.39
4.9378	4991.17	4.8628	4387.45	4.9631	3209.21	4.9631	8492.73	4.8628	7266.01	4.9378	5309.71
4.9163	4990.82	4.8403	4369.09	4.9405	3199.64	4.9405	8403.87	4.8403	7190.75	4.9163	5287.43
4.8927	4989.27	4.8177	4351.25	4.9179	3190.48	4.9179	8317.26	4.8177	7114.97	4.8927	5264.64
4.8701	4985.58	4.7951	4331.59	4.8954	3182.79	4.8954	8229.32	4.7951	7042.55	4.8701	5241.44
4.8475	4980.7	4.7726	4311.78	4.8728	3176	4.8728	8142.66	4.7726	6971.1	4.8475	5219.67
4.8254	4975.43	4.7504	4290.78	4.8502	3169.16	4.8502	8058.06	4.7504	6899.6	4.8254	5197.82
4.8027	4968.04	4.7277	4269.53	4.8276	3163.79	4.8276	7974.11	4.7277	6831.94	4.8027	5177.4
4.7801	4959.3	4.7051	4249.16	4.805	3158.86	4.805	7890.7	4.7051	6765.24	4.7801	5157.9
4.7576	4950.19	4.6826	4227.93	4.7824	3154.8	4.7824	7808.35	4.6826	6701.38	4.7576	5136.55
4.735	4939.46	4.66	4206.41	4.7602	3151.92	4.7602	7727.45	4.66	6638.47	4.735	5117.56
4.7124	4927.12	4.6375	4185.68	4.7377	3148.57	4.7377	7647.11	4.6375	6577.73	4.7124	5097.57
4.6898	4914.7	4.6149	4164.76	4.715	3146.68	4.715	7568.78	4.6149	6518.59	4.6898	5078.08
4.6673	4900.54	4.5922	4143.59	4.6925	3145.66	4.6925	7490.29	4.5922	6458.8	4.6673	5058.58
4.6447	4886.01	4.5697	4122.83	4.6699	3145.82	4.6699	7413.76	4.5697	6402.5	4.6447	5041.45
4.622	4870.66	4.5471	4102.37	4.6473	3145.97	4.6473	7338.49	4.5471	6347.14	4.622	5021.95
4.5995	4854.5	4.5246	4081.76	4.6248	3146.39	4.6248	7264.47	4.5246	6294.61	4.5995	5002.89
4.5774	4837.21	4.5019	4062.95	4.6021	3148.28	4.6021	7191.27	4.5019	6244.19	4.5774	4985.25
4.5525	4820.03	4.4794	4043.52	4.5797	3151.03	4.5797	7120.67	4.4794	6193.56	4.5525	4966.69
4.5299	4801.44	4.4568	4023.23	4.5571	3154.09	4.5571	7049.96	4.4568	6143.88	4.5299	4948.6
4.5073	4782.79	4.4342	4006.46	4.5348	3157.43	4.5348	6980.22	4.4342	6097.21	4.5073	4930.96
4.4847	4764.38	4.4117	3987.93	4.5122	3161.35	4.5122	6913.26	4.4117	6050.35	4.4847	4912.39
4.4621	4744.44	4.389	3971.45	4.4896	3166.43	4.4896	6846.87	4.389	6005.57	4.4621	4894.73
4.4397	4724.03	4.3665	3955.99	4.4649	3171.95	4.4649	6779.84	4.3665	5962.65	4.4397	4878.01
4.4171	4703.98	4.3439	3939.95	4.4423	3177.6	4.4423	6715.85	4.3439	5919.55	4.4171	4859.44
4.3944	4683.44	4.3217	3925.52	4.4197	3183.41	4.4197	6653.04	4.3217	5879.44	4.3944	4840.87
4.3719	4663.27	4.2991	3910.66	4.3972	3190.36	4.3972	6592.62	4.2991	5839.17	4.3719	4823.65
4.3493	4642.06	4.2764	3897.54	4.3745	3198.36	4.3745	6533.08	4.2764	5799.99	4.3493	4805.54
4.327	4621.62	4.2539	3885	4.3519	3205.9	4.3519	6473.45	4.2539	5761.75	4.327	4787.39
4.3045	4601.12	4.2313	3872.3	4.3293	3213.88	4.3293	6417.39	4.2313	5725.19	4.3045	4768.81
4.2818	4580.7	4.2087	3861.08	4.3068	3223.49	4.3068	6360.62	4.2087	5688.81	4.2818	4749.77
4.2593	4560.49	4.1862	3851.17	4.2845	3231.9	4.2845	6306.46	4.1862	5654.31	4.2593	4730.68
4.2367	4541.2	4.1636	3841.99	4.2619	3241.05	4.2619	6253.41	4.1636	5620.73	4.2367	4712.61
4.2141	4521.7	4.1409	3832.53	4.2394	3250.77	4.2394	6200.53	4.1409	5587.06	4.2141	4692.59
4.1915	4501.42	4.1184	3825.24	4.2168	3260.98	4.2168	6149.66	4.1184	5554.42	4.1915	4673.98
4.1689	4482.59	4.0959	3818.54	4.1942	3271.15	4.1942	6099.17	4.0959	5522.71	4.1689	4654.47
4.1464	4463.13	4.0713	3812.28	4.1716	3281.89	4.1716	6050.1	4.0713	5490.08	4.1464	4634.43
4.1238	4444.83	4.0488	3806.74	4.1491	3292.05	4.1491	6003.17	4.0488	5459.31	4.1238	4613.99
4.1012	4426.84	4.0263	3802.37	4.1265	3302.8	4.1265	5956.38	4.0263	5430.41	4.1012	4592.62
4.079	4409.2	4.0036	3798.73	4.104	3313.87	4.104	5910.62	4.0036	5401.51	4.079	4572.62
4.0565	4391.73	3.981	3795.96	4.0813	3324.47	4.0813	5866.44	3.981	5371.67	4.0565	4550.71
4.0338	4375.52	3.9585	3794.21	4.0587	3335.36	4.0587	5822.88	3.9585	5343.7	4.0338	4528.4
4.0113	4359.09	3.936	3793.19	4.0366	3346.43	4.0366	5780.34	3.936	5315.72	4.0113	4507.47
3.9888	4343.92	3.9133	3792.76	4.014	3357.62	4.014	5738.43	3.9133	5288.68	3.9888	4485.16
3.9661	4329.18	3.8908	3793.19	3.9915	3368.66	3.9915	5698.01	3.8908	5261.64	3.9661	4462.31
3.9436	4315.02	3.8681	3793.78	3.9688	3379.55	3.9688	5658.57	3.8681	5233.66	3.9436	4439.06
3.921	4300.73	3.8454	3795.82	3.9463	3390.34	3.9463	5617.96	3.8454	5206.63	3.921	4416.25
3.8983	4287.56	3.8234	3798.73	3.9237	3400.18	3.9237	5580.07	3.8234	5180.52	3.8983	4392.59
3.8758	4276.02	3.8007	3801.94	3.901	3411.27	3.901	5543.26	3.8007	5153.48	3.8758	4370.15
3.8531	4264.6	3.7782	3806.43	3.8786	3421.15	3.8786	5507.01	3.7782	5128.32	3.8531	4345.98
3.8306	4253.65	3.7557	3811.84	3.8559	3430.45	3.8559	5470.3	3.7557	5103.21	3.8306	4321.81
3.808	4244.3	3.7331	3816.34	3.8333	3440.04	3.8333	5435.53	3.7331	5076.1	3.808	4296.7
3.7855	4234.96	3.7105	3822.48	3.8108	3449.63	3.8108	5400.8	3.7105	5050.98	3.7855	4271.59
3.7629	4226.56	3.6878	3828.6	3.7882	3458.1	3.7882	5366.6	3.6878	5024.86	3.7629	4246.9
3.7402	4218.81	3.6653	3835.01	3.7656	3466.67	3.7656	5333.78	3.6653	4998.74	3.7402	4221.79
3.7182	4212.54	3.6427	3843.45	3.743	3474.76	3.743	5301.46	3.6427	4972.61	3.7182	4195.35
3.6956	4205.91	3.6201	3850.88	3.7205	3482.51	3.7205	5268.72	3.6201	4948.36	3.6956	4169.73
3.6729	4200.58	3.5976	3858.76	3.6979	3490.08	3.6979	5236.93	3.5976	4920.37	3.6729	4144.05
3.6504	4196.17	3.575	3866.78	3.6753	3496.91	3.6753	5205.62	3.575	4894.25	3.6504	4118.01
3.6278	4191.95	3.5523	3876.39	3.6527	3503.01	3.6527	5173.88	3.5523	4867.17	3.6278	4091.97
3.6052	4189.01	3.5301	3884.99	3.6304	3508.81	3.6304	5143.05	3.5301	4840.11	3.6052	4065.57
3.5826	4186.99	3.5076	3894.32	3.6079	3514.48	3.6079	5112.69	3.5076	4813.04	3.5826	4038.61
3.56	4184.78	3.485	3903.8	3.5853	3519.27	3.5853	5082.31	3.485	4785.99	3.56	4011.64
3.5374	4183.68	3.4625	3912.98	3.5628	3524.66	3.5628	5052.42	3.4625	4757.99	3.5374	3985.95
3.5149	4183.68	3.4398	3922.46	3.5401	3529.01	3.5401	5022.52	3.4398	4730.93	3.5149	3957.7
3.4923	4183.31	3.4173	3931.94	3.5176	3532.44	3.5176	4992.17	3.4173	4702	3.4923	3931.28
3.47	4184.78	3.3948	3942.59	3.495	3535.64	3.495	4963.59	3.3948	4674.88	3.47	3903.38
3.4451	4186.9	3.3722	3952.5	3.4723	3538.97	3.4723	4934.56	3.3722	4645.95	3.4451	3866.2
3.4248	4188.54	3.3497	3961.83	3.4498	3541.59	3.4498	4904.66	3.3497	4617.02	3.4248	3824.82
3.4024	4191.48	3.327	3971.75	3.4272	3543.77	3.4272	4874.73	3.327	4588.08	3.4024	3817.38
3.3798	4194.97	3.3045	3980.64	3.4051	3546.1	3.4051	4844.78	3.3045	4558.22	3.3798	3795.98
3.3573	4198.18	3.282	3989.39	3.3826	3547.84	3.3826	4815.72	3.282	4528.35	3.3573	3770.41
3.3347	4202.5	3.2593	3998.43	3.36	3548.71	3.36	4785.76	3.2593	4498.49	3.3347	3743.91
3.3121	4206.82	3.2372	4008.08	3.3374	3549.87	3.3374	4755.79	3.2372	4469.45	3.3121	3717.41
3.2896	4211.87	3.2145	4016.68	3.3148	3550.46	3.3148	4727.53	3.2145	4439.58	3.2896	3691.37
3.267	4217.02	3.192	4024.54	3.2923	3551.03	3.2923	4697.52	3.192	4407.02	3.267	3665.81
3.2445	4222.26	3.1694	4033.02	3.2697	3551.18	3.2697	4667.04	3.1694	4377.04	3.2445	3640.24
3.2222	4228.51	3.1468	4040.75	3.2471	3551.16	3.2471	4637.03	3.1468	4345.3	3.2222	3613.89
3.1996	4234.59	3.1242	4047.9	3.2245	3551.47	3.2245	4606.52	3.1242	4315.44	3.1996	3587.7
3.177	4240.57	3.1016	4054.6	3.2019	3550.72	3.2019	4576.47	3.1016	4283.69	3.177	3561.82
3.1545	4246.93	3.0791	4060.73	3.1793	3550.23	3.1793	4545.94	3.0791	4252.89	3.1545	3536.37
3.1319	4253.57	3.0565	4066.42	3.1572	3550.52	3.1572	4515.39	3.0565	4222.09	3.1319	3511.27
3.1093	4260.01	3.034	4072.11	3.1347	3549.94	3.1347	4484.04	3.034	4188.48	3.1093	3487.1
3.0868	4266.92	3.0113	4077.07	3.1119	3549.65	3.1119	4453.45	3.0113	4157.68	3.0868	3461.53
3.0642	4273.47	2.9887	4082.32	3.0895	3549.36	3.0895	4421.58	2.9887	4125.94	3.0642	3436.43
3.0416	4279.64	2.9665	4086.55	3.0669	3549.07	3.0669	4390.2	2.9665	4094.2	3.0416	3411.8
3.019	4285.26	2.944	4090.48	3.0442	3549.22	3.0442	4357.92	2.944	4062.46	3.019	3387.17
2.9941	4292.09	2.9215	4093.84	3.0217	3549.22	3.0217	4326.91	2.9215	4029.79	2.9941	3362.07
2.9716	4297.88	2.8988	4096.9	2.999	3548.62	2.999	4294.25	2.8988	3998.06	2.9716	3337.14
2.949	4303.78	2.8763	4099.38	2.9765	3548.64	2.9765	4261.96	2.8763	3966.31	2.949	3313.72
2.9265	4309.57	2.8537	4100.51	2.954	3549.07	2.954	4229.28	2.8537	3934.78	2.9265	3289.08
2.9039	4314.43	2.8266	4102.99	2.9314	3549.49	2.9314	4196.25	2.8266	3892.32	2.9039	3264.63
2.8817	4319.68	2.8086	4104.01	2.9092	3550.52	2.9092	4163.59	2.8086	3862.45	2.8817	3241.21
2.859	4324.43	2.7859	4105.77	2.8843	3551.68	2.8843	4129.3	2.7859	3838.19	2.859	3216.58
2.8384	4328.73	2.7634	4106.78	2.8618	3552.1	2.8618	4096.28	2.7634	3808.77	2.8384	3192.59
2.8159	4332.94	2.7412	4108.25	2.8392	3552.97	2.8392	4062.91	2.7412	3777.97	2.8159	3168.88
2.7932	4336.42	2.7186	4108.97	2.8166	3555.03	2.8166	4030.8	2.7186	3746.71	2.7932	3145.45
2.7711	4339.78	2.696	4109.27	2.794	3556.6	2.794	3997.43	2.696	3715.91	2.7711	3121.47
2.7481	4342.77	2.6734	4108.79	2.7714	3558.95	2.7714	3964.63	2.6734	3683.96	2.7481	3097.58
2.7254	4344.54	2.6509	4109.99	2.7488	3561.13	2.7488	3930.6	2.6509	3653.38	2.7254	3073.41
2.703	4346.81	2.6283	4109.85	2.7262	3563.28	2.7262	3898.17	2.6283	3622.58	2.703	3049.43
2.6807	4348.58	2.6057	4109.37	2.7038	3565.78	2.7038	3864.19	2.6057	3591.58	2.6807	3025.53
2.6581	4349.8	2.5831	4109.52	2.6811	3568.1	2.6811	3831.12	2.5831	3562.19	2.6581	3000.9
2.6356	4350.86	2.5605	4109.67	2.6585	3570.42	2.6585	3798.41	2.5605	3530.93	2.6356	2976.73
2.613	4351.14	2.5378	4109.96	2.6364	3573.18	2.6364	3765.04	2.5378	3500.6	2.613	2953.02
2.5904	4351.15	2.513	4109.67	2.6138	3576.07	2.6138	3731.71	2.513	3468.41	2.5904	2928.6
2.5677	4351.54	2.4909	4109.81	2.5911	3579.28	2.5911	3699.61	2.4909	3438.54	2.5677	2904.68
2.5452	4350.72	2.4683	4110.54	2.5685	3582.05	2.5685	3666.34	2.4683	3409.62	2.5452	2880.97
2.5226	4350.19	2.4457	4111.27	2.546	3585.38	2.546	3633.08	2.4457	3379.76	2.5226	2856.81
2.5001	4349.48	2.4232	4111.85	2.5234	3588.29	2.5234	3601.06	2.4232	3348.97	2.5001	2832.16
2.4752	4347.74	2.4006	4113.02	2.5009	3591.78	2.5009	3568.42	2.4006	3320.05	2.4752	2807.53
2.4527	4346.77	2.3779	4114.19	2.4782	3594.97	2.4782	3536.45	2.3779	3289.25	2.4527	2783.82
2.43	4345.68	2.3554	4115.65	2.4557	3598.23	2.4557	3504.18	2.3554	3258.92	2.43	2758.99
2.4075	4343.77	2.3329	4116.67	2.4332	3600.2	2.4332	3471.95	2.3329	3230	2.4075	2734.56
2.385	4341.76	2.3102	4118.27	2.4106	3603.25	2.4106	3439.45	2.3102	3200.61	2.385	2710.85
2.3623	4340.52	2.2878	4120.02	2.388	3606.36	2.388	3407.58	2.2878	3171.21	2.3623	2686.94
2.3398	4338.34	2.2651	4121.91	2.3653	3608.92	2.3653	3374.55	2.2651	3140.42	2.3398	2662.04
2.3172	4336.55	2.2424	4124.1	2.3432	3611.38	2.3432	3343.6	2.2424	3110.56	2.3172	2637.88
2.2946	4334.65	2.22	4126.87	2.3207	3614.35	2.3207	3312.38	2.22	3080.7	2.2946	2613.96
2.272	4332.75	2.1974	4128.91	2.298	3616.68	2.298	3280.32	2.1974	3050.84	2.272	2590.25
2.2498	4331.34	2.177	4130.95	2.2755	3619.08	2.2755	3248.86	2.177	3021.44	2.2498	2565.83
2.2273	4329.18	2.1544	4133.87	2.2529	3621.79	2.2529	3217.7	2.1544	2992.05	2.2273	2543.52
2.2046	4327.67	2.1318	4136.06	2.2303	3623.94	2.2303	3186	2.1318	2961.73	2.2046	2518.66
2.1821	4326.64	2.1093	4138.39	2.2078	3625.76	2.2078	3155.74	2.1093	2932.34	2.1821	2494.24
2.1595	4324.48	2.0867	4141.45	2.1852	3627.86	2.1852	3124.68	2.0867	2902.47	2.1595	2470.77
2.1368	4323.34	2.0642	4144.66	2.1625	3630.36	2.1625	3093.3	2.0642	2872.61	2.1368	2447.29
2.1144	4322.58	2.0416	4146.99	2.1399	3632.07	2.1399	3062.2	2.0416	2842.75	2.1144	2423.36
2.0917	4321.62	2.019	4149.76	2.1174	3633.82	2.1174	3031.46	2.019	2813.36	2.0917	2400.12
2.0692	4321.14	1.9942	4152.82	2.0948	3635.79	2.0948	3000.4	1.9942	2782.1	2.0692	2376.18
2.0467	4320.66	1.9716	4155.45	2.0723	3637.82	2.0723	2970.22	1.9716	2752.24	2.0467	2352.01
2.024	4320.07	1.949	4157.78	2.0497	3640.5	2.0497	2938.91	1.949	2722.85	2.024	2328.07
2.0015	4319.86	1.9263	4160.26	2.0271	3642.56	2.0271	2907.88	1.9263	2692.99	2.0015	2305.02
1.9793	4320.31	1.9039	4162.88	2.0045	3644.89	2.0045	2877.12	1.9039	2663.13	1.9793	2281.78
1.9567	4319.99	1.8813	4164.93	1.9797	3646.6	1.9797	2834.97	1.8813	2634.2	1.9567	2257.41
1.9337	4320.06	1.8587	4167.55	1.9598	3648.28	1.9598	2787.41	1.8587	2604.81	1.9337	2233.48
1.9115	4321.05	1.8361	4169.59	1.9367	3650.96	1.9367	2778.46	1.8361	2575.88	1.9115	2209.99
1.889	4321.28	1.8135	4171.63	1.9146	3653.28	1.9146	2753.34	1.8135	2547.43	1.889	2187.21
1.8664	4321.34	1.7913	4174.11	1.892	3655.35	1.892	2723.24	1.7913	2517.09	1.8664	2163.23
1.8437	4321.68	1.7687	4176.3	1.8694	3657.82	1.8694	2692.29	1.7687	2488.63	1.8437	2139.52
1.8211	4322.01	1.7462	4179.5	1.8469	3660.11	1.8469	2660.47	1.7462	2459.24	1.8211	2115.62
1.7987	4322.72	1.7234	4181.98	1.8242	3661.79	1.8242	2630.2	1.7234	2430.79	1.7987	2091.71
1.776	4322.68	1.7009	4184.46	1.8017	3664.79	1.8017	2599.48	1.7009	2401.39	1.776	2068.85
1.7535	4323.76	1.6783	4186.65	1.7791	3667.11	1.7791	2569.46	1.6783	2372.93	1.7535	2045.61
1.7308	4324.38	1.6557	4189.27	1.7565	3668.68	1.7565	2538.99	1.6557	2344	1.7308	2022.18
1.7081	4324.44	1.6333	4192.53	1.7339	3671.04	1.7339	2508.52	1.6333	2315.98	1.7081	1998.65
1.6857	4325.59	1.6106	4193.94	1.7111	3673.19	1.7111	2478.51	1.6106	2286.61	1.6857	1975.23
1.6631	4326.3	1.5881	4196.27	1.6887	3675.37	1.6887	2448.28	1.5881	2257.69	1.6631	1951.53
1.6383	4326.63	1.5655	4199.19	1.6665	3677.43	1.6665	2418.29	1.5655	2229.7	1.6383	1917.52
1.618	4327.34	1.543	4201.87	1.644	3679.61	1.644	2388.07	1.543	2201.64	1.618	1870.32
1.5954	4327.68	1.5203	4205.22	1.6215	3681.35	1.6215	2358.53	1.5203	2172.24	1.5954	1872.89
1.5728	4328.39	1.4976	4207.84	1.5988	3683.68	1.5988	2328.77	1.4976	2144.25	1.5728	1856.62
1.5505	4328.83	1.4752	4210.47	1.5762	3685.86	1.5762	2299	1.4752	2115.32	1.5505	1834.07
1.5281	4329.54	1.4527	4213.53	1.5537	3687.89	1.5537	2269.69	1.4527	2086.38	1.5281	1810.82
1.5055	4330.15	1.4301	4215.86	1.5311	3689.78	1.5311	2239.75	1.4301	2057.92	1.5055	1787.34
1.4829	4330.58	1.4075	4218.34	1.5085	3691.67	1.5085	2210.44	1.4075	2028.52	1.4829	1764.1
1.4604	4331.67	1.3849	4221.4	1.486	3693.99	1.486	2180.89	1.3849	2000.06	1.4604	1740.39
1.4378	4331.46	1.3623	4224.47	1.4634	3696.32	1.4634	2151.4	1.3623	1972.06	1.4378	1716.21
1.4152	4332.82	1.3352	4227.39	1.4408	3698.2	1.4408	2121.86	1.3352	1945.46	1.4152	1692.73
1.3925	4333.8	1.3172	4229.42	1.4187	3700.1	1.4187	2092.57	1.3172	1938.92	1.3925	1669.72
1.37	4335.16	1.2945	4232.34	1.396	3702.13	1.396	2063.46	1.2945	1892.95	1.37	1646.24
1.3474	4335.6	1.272	4235.41	1.3735	3704.96	1.3735	2033.74	1.272	1860.29	1.3474	1622.92
1.3249	4336.03	1.2498	4238.47	1.3509	3706.7	1.3509	2004.9	1.2498	1830.89	1.3249	1600.14
1.3022	4337.77	1.2272	4241.53	1.3261	3708.52	1.3261	1974.67	1.2272	1802.42	1.3022	1577.21
1.2799	4338.36	1.2047	4244.15	1.3034	3710.56	1.3034	1945.22	1.2047	1774.89	1.2799	1553.49
1.2574	4339.72	1.1821	4247.86	1.2808	3712.59	1.2808	1916.14	1.1821	1746.52	1.2574	1530.25
1.2349	4340.81	1.1596	4250.78	1.2583	3714.62	1.2583	1887.03	1.1596	1718.51	1.2349	1507.23
1.2124	4341.89	1.1369	4253.99	1.2357	3716.66	1.2357	1857.93	1.1369	1690.27	1.2124	1483.99
1.1897	4342.71	1.1144	4257.05	1.2132	3718.47	1.2132	1829.27	1.1144	1662.04	1.1897	1461.36
1.1672	4344.06	1.0918	4260.4	1.1909	3719.42	1.1909	1799.74	1.0918	1633.81	1.1672	1437.27
1.1446	4345.69	1.0691	4263.61	1.1684	3721.31	1.1684	1771.07	1.0691	1605.8	1.1446	1414.02
1.122	4347.44	1.0467	4266.82	1.1458	3724	1.1458	1742.56	1.0467	1578.26	1.122	1391.14
1.0995	4349.17	1.0241	4270.03	1.1231	3726.32	1.1231	1713.6	1.0241	1550.72	1.0995	1367.44
1.0768	4350.26	1.0015	4273.09	1.1007	3728.5	1.1007	1685.38	1.0015	1521.79	1.0768	1344.65
1.0542	4351.88	0.9789	4276.59	1.078	3730.82	1.078	1656.27	0.9789	1494.48	1.0542	1321.64
1.0321	4353.62	0.9563	4281.18	1.0554	3733.44	1.0554	1627.74	0.9563	1466.05	1.0321	1298.39
1.0095	4355.63	0.9337	4284.03	1.0329	3735.62	1.0329	1599.21	0.9337	1438.24	1.0095	1274.44
0.9869	4356.99	0.9111	4287.53	1.0104	3737.8	1.0104	1570.54	0.9111	1410.94	0.9869	1251.42
0.9643	4358.18	0.889	4291.4	0.9877	3740.16	0.9877	1541.99	0.889	1382.96	0.9643	1228.52
0.9418	4359.92	0.8662	4295.19	0.9651	3742.45	0.9651	1513.45	0.8662	1355.41	0.9418	1205.4
0.9192	4361.76	0.8437	4298.69	0.9426	3745.06	0.9426	1485.47	0.8437	1327.87	0.9192	1181.68
0.8966	4364.96	0.8212	4302.48	0.9204	3747.1	0.9204	1457.03	0.8212	1300.33	0.8966	1158.44
0.874	4366.97	0.7986	4307.37	0.8979	3749.61	0.8979	1428.47	0.7986	1273.02	0.874	1135.52
0.8513	4369.64	0.7759	4310.36	0.8729	3752.32	0.8729	1398.61	0.7759	1245.24	0.8513	1113.11
0.8287	4371.1	0.7534	4315.25	0.8524	3754.94	0.8524	1381.12	0.7534	1217.93	0.8287	1089.85
0.8062	4373.49	0.7309	4320.57	0.8299	3757.74	0.8299	1345.81	0.7309	1189.67	0.8062	1067.4
0.7837	4375.23	0.7083	4323.71	0.8074	3760.36	0.8074	1314.72	0.7083	1161.9	0.7837	1044.38
0.761	4377.9	0.6858	4328.45	0.7849	3763.49	0.7849	1286.13	0.6858	1135.27	0.761	1021.23
0.7386	4381.22	0.6631	4333.71	0.7622	3766.54	0.7622	1258.18	0.6631	1107.01	0.7386	998.214
0.716	4383.61	0.6408	4337.65	0.7397	3770.09	0.7397	1229.89	0.6408	1080.16	0.716	975.561
0.6911	4386.28	0.6184	4342.61	0.7172	3773.87	0.7172	1201.7	0.6184	1053.08	0.6911	951.263
0.6708	4389.33	0.5958	4348.38	0.6945	3776.34	0.6945	1173.94	0.5958	1025.71	0.6708	936.267
0.6481	4392.38	0.5732	4352.24	0.672	3779.11	0.672	1145.83	0.5732	998.667	0.6481	908.135
0.6256	4395.33	0.5461	4359.33	0.6494	3783.03	0.6494	1117.82	0.5461	967.912	0.6256	883.49
0.6035	4399.04	0.528	4364	0.6268	3786.64	0.6268	1089.78	0.528	950.043	0.6035	860.633
0.5809	4402.2	0.5054	4369.11	0.6043	3789.5	0.6043	1062.15	0.5054	918.399	0.5809	837.886
0.5583	4405.26	0.4828	4374.22	0.5817	3793.76	0.5817	1034.09	0.4828	890.023	0.5583	814.939
0.5356	4409.25	0.4603	4381.16	0.5591	3797.68	0.5591	1006.43	0.4603	862.159	0.5356	792.615
0.5132	4413.52	0.4377	4388.46	0.5368	3801.75	0.5368	978.531	0.4377	833.779	0.5132	770.059
0.4906	4417.13	0.415	4395.18	0.5144	3805.67	0.5144	950.746	0.415	807.617	0.4906	746.805
0.4679	4421.9	0.3925	4401.45	0.4918	3809.83	0.4918	922.973	0.3925	780.055	0.4679	723.854
0.4454	4425.9	0.37	4409.14	0.4691	3813.75	0.4691	895.121	0.37	752.515	0.4454	701.295
0.4227	4429.64	0.3473	4416.88	0.4465	3818.84	0.4465	867.356	0.3473	725.532	0.4227	679.086
0.3979	4434.97	0.3247	4424.91	0.4239	3824.07	0.4239	839.723	0.3247	698.664	0.3979	655.48
0.3753	4440.3	0.3023	4433.23	0.4013	3829.2	0.4013	811.95	0.3023	671.563	0.3753	632.28
0.3529	4445.25	0.28	4442.53	0.3788	3834.15	0.3788	784.189	0.28	644.817	0.3529	609.719
0.3303	4450.6	0.2575	4451.14	0.3563	3839.9	0.3563	756.58	0.2575	617.594	0.3303	587.216
0.308	4456.34	0.2348	4461.61	0.3336	3846.15	0.3336	729.115	0.2348	590.248	0.308	564.769
0.2855	4462.52	0.2118	4472.71	0.3115	3852.4	0.3115	701.554	0.2118	563.371	0.2855	542.09
0.2629	4470.43	0.1897	4484.65	0.2889	3859.46	0.2889	673.047	0.1897	537.295	0.2629	519.346
0.2402	4476.76	0.1671	4497.22	0.2662	3866.78	0.2662	645.588	0.1671	510.395	0.2402	496.36
0.2176	4485.08	0.1446	4510.23	0.2437	3874.2	0.2437	618.147	0.1446	483.626	0.2176	473.79
0.1951	4492.63	0.1219	4524.95	0.221	3883.01	0.221	590.443	0.1219	456.822	0.1951	451.035
0.1725	4501.54	0.0994	4541.44	0.1964	3891.93	0.1964	561.813	0.0994	430.009	0.1725	428.852
0.15	4510.18	0.0768	4557.66	0.176	3901.62	0.176	541.497	0.0768	402.878	0.15	406.554
0.1252	4519.67	0.0497	4580.59	0.1534	3913.31	0.1534	509.961	0.0497	372.307	0.1252	378.08
0.1047	4529.97	0.0316	4597.67	0.1308	3923	0.1308	481.542	0.0316	353.717	0.1047	345.123
0.0821	4541.12	0.0089	4621.06	0.108	3935.66	0.108	454.223	0.0089	324.589	0.0821	334.711
0.06	4552.98	-0.0136	4646.06	0.0857	3949.05	0.0857	427.049	-0.0136	297.03	0.06	316.145
0.0374	4566.23	-0.036	4674.28	0.0634	3964.19	0.0634	400.105	-0.036	270.506	0.0374	294.258
0.0148	4579.79	-0.0586	4704.13	0.0408	3980.25	0.0408	373.145	-0.0586	244.386	0.0148	272.045
-0.0077	4594.22	-0.0834	4734.43	0.018	3998.79	0.018	346.168	-0.0834	217.627	-0.0077	249.798
-0.0303	4610.61	-0.1061	4754.21	-0.0043	4019.92	-0.0043	319.399	-0.1061	191.667	-0.0303	227.072
-0.0529	4627.75	-0.1328	4749.07	-0.0269	4042.36	-0.0269	292.742	-0.1328	159.488	-0.0529	205.387
-0.0776	4646.33	-0.1507	4730.77	-0.0517	4068.31	-0.0517	263.266	-0.1507	132.175	-0.0776	182.208
-0.098	4661.08	-0.1734	4702.38	-0.0719	4084.54	-0.0719	236.823	-0.1734	108.823	-0.098	169.697
-0.1205	4673.21	-0.2005	4667.85	-0.0946	4090.81	-0.0946	212.435	-0.2005	79.6412	-0.1205	140.303
-0.1431	4676.84	-0.2185	4646.35	-0.117	4078.86	-0.117	186.761	-0.2185	61.4205	-0.1431	116.356
-0.1657	4669.59	-0.2411	4620.63	-0.1396	4057.5	-0.1396	160.373	-0.2411	31.2289	-0.1657	93.6941
-0.1902	4653.99	-0.2862	4577.54	-0.1667	4032	-0.1667	129.925	-0.2862	-33.1962	-0.1902	70.6945
-0.2105	4641.08	-0.3088	4558.98	-0.1848	4013.2	-0.1848	108.185	-0.3088	-50.2117	-0.2105	59.9019
-0.2353	4623.63	-0.3359	4540.59	-0.2074	3992.29	-0.2074	80.6019	-0.3359	-77.5206	-0.2353	26.9714
-0.2674	4606.92	-0.3608	4524.95	-0.2322	3968.26	-0.2322	52.3758	-0.3608	-97.003	-0.2674	2.57313
-0.2944	4585.31	-0.3766	4513.58	-0.2634	3950.65	-0.2634	14.7397	-0.3766	-111.641	-0.2944	-32.7396
-0.317	4571.46	-0.3993	4500	-0.286	3936.97	-0.286	-11.7477	-0.3993	-149.847	-0.317	-59.3099
-0.335	4559.02	-0.4218	4487.57	-0.3064	3927.65	-0.3064	-37.0102	-0.4218	-178.109	-0.335	-69.2204
-0.3575	4548.1	-0.4485	4473.59	-0.3267	3915.73	-0.3267	-60.7218	-0.4485	-213.089	-0.3575	-92.5699
-0.3824	4535.71	-0.4666	4464.53	-0.3515	3904.15	-0.3515	-89.4656	-0.4666	-241.224	-0.3824	-118.382
-0.4028	4526.75	-0.489	4453.33	-0.3719	3895.71	-0.3719	-114.01	-0.489	-261.303	-0.4028	-143.659
-0.4203	4516.57	-0.5116	4443.98	-0.3967	3886.55	-0.3967	-140.804	-0.5116	-286.627	-0.4203	-160.711
-0.4502	4508.31	-0.5344	4434.78	-0.4171	3876.18	-0.4171	-166.269	-0.5344	-314.142	-0.4502	-184.655
-0.4705	4499.13	-0.5568	4424.91	-0.4397	3868.96	-0.4397	-191.979	-0.5568	-341.476	-0.4705	-201.619
-0.4931	4490.23	-0.5794	4416.05	-0.4621	3861.69	-0.4621	-220.074	-0.5794	-368.684	-0.4931	-225.874
-0.5156	4482.95	-0.6019	4409.14	-0.4847	3853.71	-0.4847	-246.355	-0.6019	-396.875	-0.5156	-249.703
-0.5382	4475.15	-0.6246	4401.02	-0.5096	3847.02	-0.5096	-276.025	-0.6246	-423.984	-0.5382	-272.964
-0.5608	4467.61	-0.6516	4392.55	-0.5299	3840.63	-0.5299	-301.953	-0.6516	-458.351	-0.5608	-295.789
-0.583	4460.76	-0.6698	4387.15	-0.5525	3834.14	-0.5525	-328.997	-0.6698	-487.142	-0.583	-318.466
-0.6055	4454.47	-0.6923	4380.58	-0.5747	3828.47	-0.5747	-356.609	-0.6923	-508.514	-0.6055	-341.375
-0.6286	4448.85	-0.7148	4373.05	-0.5972	3822.95	-0.5972	-384.167	-0.7148	-533.7	-0.6286	-364.198
-0.6507	4442.84	-0.7374	4367.21	-0.6199	3817.24	-0.6199	-411.605	-0.7374	-561.082	-0.6507	-387.48
-0.6733	4437.89	-0.7601	4361.52	-0.6425	3812	-0.6425	-440.317	-0.7601	-588.757	-0.6733	-410.823
-0.6959	4432.95	-0.7826	4355.97	-0.6649	3806.55	-0.6649	-467.338	-0.7826	-615.789	-0.6959	-433.63
-0.7208	4427.61	-0.8052	4350.72	-0.6876	3800.84	-0.6876	-494.1	-0.8052	-642.822	-0.7208	-455.914
-0.7411	4423.34	-0.8275	4345.46	-0.71	3797.68	-0.71	-522.208	-0.8275	-670.379	-0.7411	-464.906
-0.7636	4418.3	-0.8501	4339.69	-0.7327	3793.9	-0.7327	-550.064	-0.8501	-697.457	-0.7636	-499.208
-0.7863	4414.41	-0.8726	4334.29	-0.7553	3789.54	-0.7553	-578.396	-0.8726	-724.601	-0.7863	-525.31
-0.8087	4410.03	-0.8952	4329.33	-0.7778	3785.62	-0.7778	-605.871	-0.8952	-752.679	-0.8087	-548.39
-0.8314	4406.15	-0.9177	4324.22	-0.8002	3781.51	-0.8002	-633.27	-0.9177	-780.348	-0.8314	-570.722
-0.8543	4401.78	-0.9403	4320.43	-0.8249	3777.36	-0.8249	-663.481	-0.9403	-807.375	-0.8543	-593.684
-0.8762	4398.45	-0.963	4315.61	-0.8453	3773.87	-0.8453	-690.927	-0.963	-834.344	-0.8762	-617.223
-0.8988	4394.85	-0.9854	4310.87	-0.868	3770.39	-0.868	-716.67	-0.9854	-861.911	-0.8988	-639.951
-0.9214	4390.98	-1.0126	4304.96	-0.8904	3766.61	-0.8904	-743.599	-1.0126	-887.776	-0.9214	-663.026
-0.9439	4388.2	-1.0306	4301.46	-0.913	3763.41	-0.913	-771.111	-1.0306	-895.012	-0.9439	-686.159
-0.9665	4384.87	-1.0532	4297.23	-0.9357	3759.78	-0.9357	-798.662	-1.0532	-939.01	-0.9665	-709.351
-0.9891	4382.2	-1.0758	4293.8	-0.9582	3756.58	-0.9582	-826.327	-1.0758	-970.82	-0.9891	-732.601
-1.0117	4379.16	-1.0979	4289.2	-0.9807	3753.82	-0.9807	-854.017	-1.0979	-999.235	-1.0117	-755.501
-1.0342	4376.49	-1.1206	4285.27	-1.0033	3750.15	-1.0033	-881.605	-1.1206	-1028.64	-1.0342	-778.799
-1.0568	4373.55	-1.1431	4281.33	-1.0259	3747.57	-1.0259	-909.187	-1.1431	-1056.54	-1.0568	-802.174
-1.0793	4370.62	-1.1657	4277.25	-1.0481	3744.37	-1.0481	-936.865	-1.1657	-1084.07	-1.0793	-825.134
-1.1019	4368.22	-1.1883	4272.8	-1.0707	3741.32	-1.0707	-964.48	-1.1883	-1111.42	-1.1019	-848.151
-1.1241	4365.94	-1.2108	4268.72	-1.0933	3738.24	-1.0933	-992.551	-1.2108	-1138.71	-1.1241	-871.034
-1.149	4362.9	-1.2334	4265.07	-1.1158	3735.18	-1.1158	-1019.95	-1.2334	-1166.37	-1.149	-897.129
-1.1716	4360.9	-1.2561	4261.57	-1.1383	3733.33	-1.1383	-1047.9	-1.2561	-1194.14	-1.1716	-922.666
-1.1941	4358.62	-1.2788	4258.22	-1.161	3730.39	-1.161	-1075.52	-1.2788	-1222.61	-1.1941	-943.043
-1.2167	4356.23	-1.3012	4254.57	-1.1835	3727.34	-1.1835	-1103.41	-1.3012	-1250.49	-1.2167	-965.248
-1.2393	4354.22	-1.3238	4251.07	-1.2061	3724.72	-1.2061	-1130.96	-1.3238	-1277.8	-1.2393	-987.917
-1.2619	4351.67	-1.3463	4246.93	-1.2288	3722.25	-1.2288	-1158.78	-1.3463	-1305.45	-1.2619	-1011.97
-1.2846	4349.94	-1.3685	4244.36	-1.2513	3720.11	-1.2513	-1186.86	-1.3685	-1333.81	-1.2846	-1035.32
-1.3071	4347.66	-1.3912	4240.71	-1.274	3717.02	-1.274	-1215.6	-1.3912	-1361.11	-1.3071	-1058.82
-1.3296	4346.3	-1.4137	4236.28	-1.2965	3713.9	-1.2965	-1243.29	-1.4137	-1389.09	-1.3296	-1081.26
-1.3521	4344.67	-1.4363	4233.86	-1.319	3712.22	-1.319	-1271.36	-1.4363	-1417.23	-1.3521	-1104.85
-1.3744	4342.29	-1.4588	4229.72	-1.3461	3709.61	-1.3461	-1303.88	-1.4588	-1444.97	-1.3744	-1128.44
-1.3969	4340.82	-1.4816	4226.51	-1.3642	3707.14	-1.3642	-1328.09	-1.4816	-1472.85	-1.3969	-1151.57
-1.4195	4339.3	-1.504	4222.86	-1.3868	3704.67	-1.3868	-1355.57	-1.504	-1500.85	-1.4195	-1174.83
-1.4422	4337.56	-1.5266	4219.22	-1.4093	3701.7	-1.4093	-1383.02	-1.5266	-1528.74	-1.4422	-1198.65
-1.4647	4336.2	-1.5493	4216.3	-1.4319	3699.44	-1.4319	-1411.14	-1.5493	-1556.86	-1.4647	-1222.36
-1.4874	4334.85	-1.5717	4213.53	-1.4541	3697.11	-1.4541	-1439.15	-1.5717	-1584.86	-1.4874	-1245.73
-1.5099	4332.95	-1.5941	4210.03	-1.4767	3695.08	-1.4767	-1467.16	-1.5941	-1612.62	-1.5099	-1269.44
-1.5324	4331.59	-1.6166	4207.26	-1.4993	3692.75	-1.4993	-1495.4	-1.6166	-1641.19	-1.5324	-1292.69
-1.555	4330.23	-1.6414	4204.2	-1.522	3690.14	-1.522	-1523.63	-1.6414	-1669.9	-1.555	-1316.52
-1.5777	4329.53	-1.664	4201.28	-1.5445	3687.96	-1.5445	-1551.67	-1.664	-1698.25	-1.5777	-1340.47
-1.5999	4328.17	-1.6867	4198.07	-1.567	3684.84	-1.567	-1580.11	-1.6867	-1727.06	-1.5999	-1364.16
-1.6224	4326.65	-1.7095	4194.09	-1.5897	3682.96	-1.5897	-1608.06	-1.7095	-1754.38	-1.6224	-1387.76
-1.645	4325.94	-1.7365	4190.29	-1.6122	3681.13	-1.6122	-1636.54	-1.7365	-1789.49	-1.645	-1411.83
-1.6676	4324.58	-1.7544	4187.96	-1.6348	3678.16	-1.6348	-1664.67	-1.7544	-1818.18	-1.6676	-1435.52
-1.6903	4323.6	-1.7769	4184.46	-1.6575	3675.54	-1.6575	-1693.27	-1.7769	-1840.58	-1.6903	-1459.82
-1.7129	4321.97	-1.7995	4181.89	-1.6799	3673.07	-1.6799	-1721.17	-1.7995	-1868.22	-1.7129	-1483.3
-1.7355	4321.26	-1.8221	4178.19	-1.7027	3670.31	-1.7027	-1749.68	-1.8221	-1895.4	-1.7355	-1507.12
-1.758	4320.55	-1.8447	4175.42	-1.7248	3667.84	-1.7248	-1778.3	-1.8447	-1923.63	-1.758	-1530.94
-1.7804	4319.56	-1.8673	4172.8	-1.7473	3665.66	-1.7473	-1806.49	-1.8673	-1952.09	-1.7804	-1554.89
-1.8032	4318.31	-1.8894	4169.88	-1.7699	3663.99	-1.7699	-1834.79	-1.8894	-1980.32	-1.8032	-1578.52
-1.8256	4317.33	-1.9121	4167.11	-1.7948	3660.73	-1.7948	-1864.71	-1.9121	-2007.84	-1.8256	-1602.55
-1.8478	4316.88	-1.9346	4164.49	-1.8174	3658.8	-1.8174	-1893.23	-1.9346	-2035.38	-1.8478	-1626.22
-1.8705	4316.17	-1.957	4161.43	-1.8398	3656.66	-1.8398	-1921.01	-1.957	-2064.54	-1.8705	-1650.08
-1.893	4315.19	-1.9797	4158.66	-1.8625	3654.33	-1.8625	-1949.54	-1.9797	-2092.29	-1.893	-1674.26
-1.9157	4314.58	-2.0023	4155.88	-1.885	3651.86	-1.885	-1978.8	-2.0023	-2120.52	-1.9157	-1698.08
-1.9382	4313.97	-2.0249	4152.97	-1.9076	3649.39	-1.9076	-2007.63	-2.0249	-2148.28	-1.9382	-1722.14
-1.9607	4313.26	-2.0474	4149.33	-1.9302	3646.78	-1.9302	-2036.29	-2.0474	-2177.21	-1.9607	-1745.85
-1.9855	4313.3	-2.07	4146.85	-1.9527	3644.02	-1.9527	-2064.77	-2.07	-2205.9	-1.9855	-1772.7
-2.0059	4312.04	-2.0925	4144.22	-1.9754	3641.84	-1.9754	-2093.56	-2.0925	-2234.36	-2.0059	-1792.45
-2.0286	4311.06	-2.1152	4141.89	-1.9974	3639.37	-1.9974	-2122.79	-2.1152	-2262.36	-2.0286	-1817.56
-2.051	4310.72	-2.1379	4138.97	-2.0201	3636.31	-2.0201	-2152.09	-2.1379	-2291.28	-2.051	-1842.2
-2.0736	4310.38	-2.16	4136.2	-2.0427	3633.99	-2.0427	-2180.55	-2.16	-2320.21	-2.0736	-1865.91
-2.0962	4309.4	-2.1826	4133.29	-2.0652	3631.52	-2.0652	-2210.22	-2.1826	-2348.9	-2.0962	-1890.09
-2.1188	4308.62	-2.2051	4130.37	-2.0878	3628.76	-2.0878	-2239.33	-2.2051	-2377.36	-2.1188	-1914.03
-2.1411	4308.01	-2.2276	4127.75	-2.1105	3626	-2.1105	-2268.46	-2.2276	-2406.05	-2.1411	-1938.45
-2.1637	4307.03	-2.2502	4124.68	-2.1331	3623.39	-2.1331	-2296.97	-2.2502	-2434.28	-2.1637	-1962.38
-2.1862	4306.42	-2.2728	4121.33	-2.1556	3620.31	-2.1556	-2326.23	-2.2728	-2462.98	-2.1862	-1985.92
-2.2087	4306.35	-2.2955	4118.27	-2.1782	3618.3	-2.1782	-2355.82	-2.2955	-2491.2	-2.2087	-2010.96
-2.2313	4305.73	-2.3179	4115.21	-2.2007	3615.66	-2.2007	-2385.01	-2.3179	-2520.36	-2.2313	-2034.5
-2.2538	4304.75	-2.3406	4111.86	-2.2229	3613.65	-2.2229	-2413.43	-2.3406	-2548.59	-2.2538	-2059.09
-2.2764	4304.51	-2.3632	4109.08	-2.2456	3610.72	-2.2456	-2442.62	-2.3632	-2577.51	-2.2764	-2082.62
-2.2991	4304.45	-2.3857	4106.17	-2.2681	3608.25	-2.2681	-2471.59	-2.3857	-2605.51	-2.2991	-2106.79
-2.3216	4304.65	-2.4083	4103.25	-2.2907	3605.95	-2.2907	-2501.14	-2.4083	-2633.74	-2.3216	-2131.38
-2.3443	4304.96	-2.431	4100.05	-2.3155	3603.02	-2.3155	-2530.68	-2.431	-2662.43	-2.3443	-2155.13
-2.3664	4304.62	-2.4536	4097.42	-2.3359	3600.99	-2.3359	-2559.6	-2.4536	-2691.12	-2.3664	-2178.61
-2.389	4305.85	-2.4761	4094.94	-2.3606	3598.37	-2.3606	-2597.14	-2.4761	-2719.58	-2.389	-2202.55
-2.4115	4306.06	-2.4987	4092.32	-2.381	3595.84	-2.381	-2639.51	-2.4987	-2747.81	-2.4115	-2226.28
-2.4341	4306.37	-2.5208	4089.99	-2.4037	3593.89	-2.4037	-2651.55	-2.5208	-2776.04	-2.4341	-2251.56
-2.4569	4307.87	-2.5435	4087.51	-2.4261	3591.28	-2.4261	-2675.63	-2.5435	-2803.33	-2.4569	-2275.27
-2.4793	4308.73	-2.5663	4085.46	-2.4488	3587.71	-2.4488	-2704.29	-2.5663	-2831.56	-2.4793	-2298.78
-2.5019	4309.86	-2.5887	4083.13	-2.4713	3585.38	-2.4713	-2732.52	-2.5887	-2860.26	-2.5019	-2323.19
-2.5245	4311.36	-2.6112	4081.09	-2.4939	3583.58	-2.4939	-2761.89	-2.6112	-2888.25	-2.5245	-2347.79
-2.5471	4312.7	-2.6338	4079.78	-2.5165	3580.01	-2.5165	-2791.09	-2.6338	-2916.47	-2.5471	-2371.77
-2.5698	4313.84	-2.6564	4078.76	-2.5392	3577.11	-2.5392	-2819.39	-2.6564	-2944.93	-2.5698	-2395.93
-2.5924	4315.46	-2.6789	4077.59	-2.5619	3574.4	-2.5619	-2848.63	-2.6789	-2974.32	-2.5924	-2420.58
-2.6149	4317.24	-2.7015	4076.43	-2.5843	3571.5	-2.5843	-2878.09	-2.7015	-3002.08	-2.6149	-2445.45
-2.6374	4319.13	-2.7241	4075.41	-2.6069	3568.16	-2.6069	-2907.38	-2.7241	-3030.78	-2.6374	-2469.61
-2.6597	4320.74	-2.7465	4074.68	-2.6294	3565.25	-2.6294	-2937.12	-2.7465	-3059.24	-2.6597	-2493.32
-2.6821	4322.64	-2.7692	4073.95	-2.652	3561.42	-2.652	-2966.47	-2.7692	-3087.69	-2.6821	-2517.71
-2.7047	4323.88	-2.7917	4073.51	-2.6742	3558.28	-2.6742	-2996.01	-2.7917	-3115.69	-2.7047	-2542.6
-2.7295	4325.89	-2.8142	4072.92	-2.6968	3554.35	-2.6968	-3026.12	-2.8142	-3144.39	-2.7295	-2567.93
-2.7521	4327.24	-2.8368	4072.49	-2.7194	3550.67	-2.7194	-3055.97	-2.8368	-3173.78	-2.7521	-2591.86
-2.7748	4328.59	-2.8591	4071.91	-2.7418	3546.89	-2.7418	-3086.29	-2.8591	-3202.47	-2.7748	-2616.26
-2.7972	4328.84	-2.8817	4071.18	-2.7645	3543.41	-2.7645	-3117.53	-2.8817	-3231.16	-2.7972	-2640.2
-2.8198	4329.92	-2.9042	4070.89	-2.787	3540.21	-2.787	-3147.91	-2.9042	-3260.32	-2.8198	-2663.9
-2.8423	4330.34	-2.9268	4071.06	-2.8096	3536.29	-2.8096	-3178.03	-2.9268	-3290.56	-2.8423	-2688.07
-2.8649	4331.15	-2.9494	4070.04	-2.8322	3533.09	-2.8322	-3210.67	-2.9494	-3319.5	-2.8649	-2712.01
-2.8876	4331.13	-2.972	4069.31	-2.8546	3530.04	-2.8546	-3241.56	-2.972	-3349.36	-2.8876	-2735.95
-2.9102	4331.11	-2.9947	4068.29	-2.8774	3527.28	-2.8774	-3273.36	-2.9947	-3378.99	-2.9102	-2759.42
-2.9327	4329.5	-3.0173	4066.83	-2.8999	3523.92	-2.8999	-3304.62	-3.0173	-3409.09	-2.9327	-2782.65
-2.9552	4328.93	-3.0397	4065.37	-2.9224	3521.47	-2.9224	-3336.48	-3.0397	-3439.18	-2.9552	-2807.3
-2.9776	4328.25	-3.0622	4063.33	-2.945	3519	-2.945	-3368.5	-3.0622	-3469.29	-2.9776	-2830.54
-3.0001	4325.99	-3.0846	4061.43	-2.9676	3515.93	-2.9676	-3399.95	-3.0846	-3499.39	-3.0001	-2854.23
-3.0226	4324.21	-3.107	4059.86	-2.9901	3514.35	-2.9901	-3432.9	-3.107	-3530.14	-3.0226	-2877.49
-3.0453	4322.05	-3.1296	4057.23	-3.0124	3512.01	-3.0124	-3465.13	-3.1296	-3561.18	-3.0453	-2900.71
-3.0678	4318.4	-3.1523	4054.31	-3.0349	3509.83	-3.0349	-3497.06	-3.1523	-3591.75	-3.0678	-2924.64
-3.0905	4315.02	-3.1748	4050.67	-3.0576	3507.8	-3.0576	-3529.01	-3.1748	-3622.56	-3.0905	-2948.34
-3.1129	4311.37	-3.1975	4046.73	-3.0801	3506.65	-3.0801	-3561.41	-3.1975	-3654.53	-3.1129	-2972.08
-3.1355	4307.06	-3.22	4042.06	-3.1027	3505.2	-3.1027	-3593.94	-3.22	-3685.33	-3.1355	-2995.09
-3.1581	4303.13	-3.2425	4036.81	-3.1253	3504.02	-3.1253	-3626.8	-3.2425	-3716.6	-3.1581	-3018.99
-3.1807	4298.55	-3.2651	4031.71	-3.1479	3503.75	-3.1479	-3658.92	-3.2651	-3747.64	-3.1807	-3043.2
-3.2035	4293.02	-3.2878	4026.46	-3.1704	3502.88	-3.1704	-3690.7	-3.2878	-3778.44	-3.2035	-3066.91
-3.2259	4287.5	-3.3105	4020.77	-3.1931	3502.01	-3.1931	-3722.93	-3.3105	-3809.01	-3.2259	-3090.61
-3.2484	4281.7	-3.3329	4013.91	-3.2152	3501.57	-3.2152	-3755.15	-3.3329	-3839.83	-3.2484	-3115.94
-3.2711	4275.26	-3.3555	4007.2	-3.2378	3500.83	-3.2378	-3787.04	-3.3555	-3870.64	-3.2711	-3139.37
-3.2936	4268.53	-3.3782	3999.91	-3.2605	3500.54	-3.2605	-3819.38	-3.3782	-3900.97	-3.2936	-3163.07
-3.3162	4261.81	-3.4008	3992.04	-3.2829	3500.41	-3.2829	-3851.25	-3.4008	-3931.55	-3.3162	-3186.82
-3.3389	4255.37	-3.4234	3984.16	-3.3057	3500.41	-3.3057	-3882.7	-3.4234	-3961.88	-3.3389	-3211
-3.3615	4248.28	-3.4456	3975.7	-3.3282	3500.55	-3.3282	-3913.78	-3.4456	-3991.75	-3.3615	-3235.87
-3.384	4241	-3.4681	3966.06	-3.3531	3500.6	-3.3531	-3947.41	-3.4681	-4021.11	-3.384	-3260.35
-3.4067	4233.55	-3.4905	3956.59	-3.3756	3500.26	-3.3756	-3978.12	-3.4905	-4051.44	-3.4067	-3284.67
-3.4288	4226.73	-3.5132	3947.11	-3.3983	3500.41	-3.3983	-4008.28	-3.5132	-4080.84	-3.4288	-3310.24
-3.4513	4219	-3.5357	3937.34	-3.4209	3500.48	-3.4209	-4038.53	-3.5357	-4110	-3.4513	-3335.72
-3.474	4211.64	-3.5582	3927.86	-3.4434	3499.39	-3.4434	-4069.11	-3.5582	-4138.7	-3.474	-3359.97
-3.4965	4204.47	-3.5809	3917.8	-3.4656	3498.86	-3.4656	-4100.19	-3.5809	-4167.17	-3.4965	-3385.64
-3.5191	4197.95	-3.6034	3907.29	-3.4881	3498.3	-3.4881	-4129.45	-3.6034	-4196.1	-3.5191	-3411.27
-3.5416	4191.33	-3.6261	3896.07	-3.5107	3498.01	-3.5107	-4160.07	-3.6261	-4223.55	-3.5416	-3436.61
-3.5642	4184.72	-3.6486	3885.43	-3.5332	3496.55	-3.5332	-4189.36	-3.6486	-4251.31	-3.5642	-3462.64
-3.5867	4178.75	-3.6711	3875.07	-3.5558	3495.73	-3.5558	-4218.56	-3.6711	-4279.3	-3.5867	-3488.78
-3.6093	4172.7	-3.6936	3864.58	-3.5785	3493.65	-3.5785	-4246.49	-3.6936	-4306.6	-3.6093	-3514.48
-3.6321	4166.74	-3.7182	3853.21	-3.6009	3491.66	-3.6009	-4276.55	-3.7182	-4335.29	-3.6321	-3541.09
-3.6544	4161.88	-3.7408	3842.85	-3.6235	3489.48	-3.6235	-4305.29	-3.7408	-4362.12	-3.6544	-3567.13
-3.677	4157.02	-3.7632	3832.08	-3.6461	3487.16	-3.6461	-4332.68	-3.7632	-4388.13	-3.677	-3592.93
-3.6995	4152.44	-3.7905	3820.57	-3.6686	3484.4	-3.6686	-4360.95	-3.7905	-4430.11	-3.6995	-3619.43
-3.7218	4148.5	-3.8084	3811.97	-3.6912	3481.51	-3.6912	-4390.48	-3.8084	-4483.28	-3.7218	-3645.8
-3.7444	4145.12	-3.8311	3802.34	-3.7135	3477.57	-3.7135	-4417.35	-3.8311	-4476.29	-3.7444	-3671.74
-3.767	4141.91	-3.8537	3793.01	-3.7361	3473.21	-3.7361	-4445.61	-3.8537	-4492.62	-3.767	-3698.94
-3.7896	4139.71	-3.8762	3783.39	-3.7585	3468.71	-3.7585	-4473.3	-3.8762	-4516.41	-3.7896	-3725.21
-3.8121	4138.06	-3.8989	3773.66	-3.7811	3463.91	-3.7811	-4500.13	-3.8989	-4541.69	-3.8121	-3751.25
-3.8348	4137.05	-3.9213	3766.08	-3.8037	3458.55	-3.8037	-4529.1	-3.9213	-4565.94	-3.8348	-3778.09
-3.8573	4136.6	-3.9439	3758.35	-3.8264	3452.59	-3.8264	-4555.89	-3.9439	-4589.72	-3.8573	-3804.59
-3.8798	4136.77	-3.9665	3750.92	-3.8491	3446.2	-3.8491	-4584.41	-3.9665	-4615.37	-3.8798	-3830.41
-3.9024	4137.23	-3.9887	3742.75	-3.8715	3439.66	-3.8715	-4612.49	-3.9887	-4639.65	-3.9024	-3855.98
-3.9251	4139.14	-4.0113	3736.49	-3.8941	3431.66	-3.8941	-4640.56	-4.0113	-4663.43	-3.9251	-3881.91
-3.9476	4141.61	-4.0339	3730.95	-3.9165	3423.77	-3.9165	-4668.19	-4.0339	-4687.22	-3.9476	-3906.87
-3.9701	4144.99	-4.0566	3724.87	-3.9393	3415.96	-3.9393	-4696.26	-4.0566	-4710.12	-3.9701	-3933.29
-3.9928	4148.74	-4.079	3719.91	-3.9617	3407.54	-3.9617	-4724.31	-4.079	-4735.29	-3.9928	-3958.4
-4.0149	4153.33	-4.1016	3715.83	-3.9843	3398.53	-3.9843	-4752.4	-4.1016	-4759.07	-4.0149	-3983.51
-4.0375	4158.84	-4.1241	3712.48	-4.007	3389.33	-4.007	-4781.38	-4.1241	-4783.31	-4.0375	-4007.76
-4.0594	4164.99	-4.1467	3709.86	-4.0295	3380.18	-4.0295	-4810.8	-4.1467	-4807.55	-4.0594	-4032.17
-4.0826	4171.7	-4.1694	3707.97	-4.0518	3370.3	-4.0518	-4839.83	-4.1694	-4832.73	-4.0826	-4056.34
-4.1053	4179.72	-4.192	3706.51	-4.0743	3359.99	-4.0743	-4869.31	-4.192	-4856.05	-4.1053	-4081.21
-4.1278	4187.74	-4.2145	3706.36	-4.0968	3349.96	-4.0968	-4899.27	-4.2145	-4880.75	-4.1278	-4104.7
-4.1503	4196.62	-4.2367	3706.26	-4.1194	3338.88	-4.1194	-4929.29	-4.2367	-4905.48	-4.1503	-4127.41
-4.173	4206.14	-4.2595	3707.97	-4.142	3327.99	-4.142	-4960.66	-4.2595	-4932.03	-4.173	-4150.65
-4.1956	4216.9	-4.282	3709.57	-4.1647	3317.1	-4.1647	-4991.68	-4.282	-4957.21	-4.1956	-4173.89
-4.2182	4228.33	-4.3046	3711.21	-4.1871	3305.3	-4.1871	-5023.62	-4.3046	-4981.93	-4.2182	-4196.12
-4.2404	4240.34	-4.3272	3715.69	-4.2097	3294.15	-4.2097	-5055.64	-4.3272	-5009.43	-4.2404	-4218.6
-4.2631	4253.68	-4.3496	3719.77	-4.2324	3282.79	-4.2324	-5089.06	-4.3496	-5035.53	-4.2631	-4240.27
-4.2856	4266.4	-4.3723	3724.43	-4.255	3271.03	-4.255	-5121.7	-4.3723	-5062.57	-4.2856	-4261.5
-4.3081	4280.37	-4.3948	3730.8	-4.2777	3259.55	-4.2777	-5155.74	-4.3948	-5091.02	-4.3081	-4283.11
-4.3307	4295.71	-4.4173	3737.51	-4.3003	3247.91	-4.3003	-5190.35	-4.4173	-5119	-4.3307	-4303.61
-4.3534	4310.69	-4.44	3745.23	-4.3223	3236.44	-4.3223	-5225.93	-4.44	-5146.98	-4.3534	-4324.98
-4.3759	4326.5	-4.4625	3753.39	-4.3448	3225.12	-4.3448	-5262.55	-4.4625	-5176.9	-4.3759	-4344.81
-4.3983	4342.62	-4.4853	3762.58	-4.3675	3213.92	-4.3675	-5299.29	-4.4853	-5206.75	-4.3983	-4364.13
-4.421	4360.32	-4.5076	3772.05	-4.39	3203.2	-4.39	-5338.41	-4.5076	-5237.06	-4.421	-4384.07
-4.4458	4377.91	-4.5302	3783.39	-4.4126	3189.8	-4.4126	-5377.25	-4.5302	-5269.29	-4.4458	-4405.98
-4.4662	4395.43	-4.5528	3794.33	-4.4353	3181.38	-4.4353	-5416.18	-4.5528	-5301.01	-4.4662	-4430.14
-4.4888	4413.81	-4.5753	3805.84	-4.4577	3170.79	-4.4577	-5457.11	-4.5753	-5333.2	-4.4888	-4443.6
-4.5112	4431.87	-4.598	3818.8	-4.4805	3160.64	-4.4805	-5497.72	-4.598	-5366.85	-4.5112	-4459.93
-4.5339	4451.63	-4.6206	3831.77	-4.5029	3150.33	-4.5029	-5540.81	-4.6206	-5400.91	-4.5339	-4477.22
-4.5564	4470.22	-4.6431	3845.19	-4.5255	3141.19	-4.5255	-5583.57	-4.6431	-5436.37	-4.5564	-4495.33
-4.579	4489.57	-4.6657	3860.34	-4.548	3132.33	-4.548	-5627.44	-4.6657	-5474.24	-4.579	-4512.05
-4.6015	4509.28	-4.6884	3875.65	-4.5702	3123.47	-4.5702	-5672.87	-4.6884	-5510.64	-4.6015	-4528.79
-4.6242	4528.6	-4.7109	3891.83	-4.593	3114.63	-4.593	-5718.97	-4.7109	-5549.94	-4.6242	-4546.03
-4.6469	4548.88	-4.7335	3908.6	-4.6154	3107.51	-4.6154	-5766.64	-4.7335	-5589.72	-4.6469	-4563.15
-4.6693	4568.67	-4.7558	3925.82	-4.638	3099.82	-4.638	-5814.96	-4.7558	-5631.73	-4.6693	-4579.02
-4.692	4588.95	-4.7782	3943.47	-4.6607	3092.87	-4.6607	-5864.94	-4.7782	-5674.8	-4.692	-4594.86
-4.7142	4609.03	-4.8009	3961.43	-4.6832	3086.49	-4.6832	-5915.58	-4.8009	-5718.82	-4.7142	-4611.11
-4.7367	4628.19	-4.8234	3979.97	-4.7058	3080.69	-4.7058	-5967.27	-4.8234	-5763.32	-4.7367	-4628.3
-4.7593	4648.59	-4.846	3998.81	-4.7285	3075.02	-4.7285	-6020.75	-4.846	-5810.17	-4.7593	-4644.55
-4.7819	4668.06	-4.8685	4017.06	-4.751	3070.54	-4.751	-6074.83	-4.8685	-5856.9	-4.7819	-4660.78
-4.8069	4686.59	-4.8912	4035.46	-4.7735	3066.47	-4.7735	-6129.98	-4.8912	-5905.01	-4.8069	-4677.04
-4.8292	4706.09	-4.914	4054.46	-4.7961	3062.57	-4.7961	-6187.89	-4.914	-5955.17	-4.8292	-4691.95
-4.8518	4724.19	-4.9363	4074.06	-4.8186	3059.23	-4.8186	-6244.89	-4.9363	-6008.16	-4.8518	-4707.74
-4.8745	4742.53	-4.9589	4094.24	-4.8412	3057.34	-4.8412	-6304.12	-4.9589	-6061.16	-4.8745	-4723.98
-4.897	4759.78	-4.9811	4113.56	-4.8635	3055.75	-4.8635	-6364.55	-4.9811	-6115.59	-4.897	-4740.22
-4.9197	4777.09	-5.0037	4132.49	-4.8861	3054.88	-4.8861	-6427.12	-5.0037	-6172.43	-4.9197	-4756
-4.9422	4793.9	-5.0263	4151.82	-4.911	3054.3	-4.911	-6492.77	-5.0263	-6231.1	-4.9422	-4771.31
-4.9644	4809.73	-5.0489	4171.6	-4.9334	3054.15	-4.9334	-6557.13	-5.0489	-6290.74	-4.9644	-4788.49
-4.9869	4824.75	-5.0715	4189.14	-4.956	3054.76	-4.956	-6620.84	-5.0715	-6350.61	-4.9869	-4804.31
-5.0096	4838.95	-5.0941	4207.76	-4.9785	3056.91	-4.9785	-6688.13	-5.0941	-6414.96	-5.0096	-4820.97
-5.0321	4852.44	-5.1168	4226.73	-5.0012	3059.23	-5.0012	-6755.99	-5.1168	-6480.54	-5.0321	-4838.15
-5.0547	4865.56	-5.1393	4243.84	-5.0239	3062.42	-5.0239	-6827.63	-5.1393	-6545.6	-5.0547	-4854.39
-5.0774	4876.31	-5.1618	4261.02	-5.0464	3066.33	-5.0464	-6897.78	-5.1618	-6615.63	-5.0774	-4871.56
-5.1	4887.11	-5.1844	4277.68	-5.069	3071.12	-5.069	-6969.15	-5.1844	-6687.41	-5.1	-4888.73
-5.1226	4897.05	-5.207	4292.97	-5.0916	3076.2	-5.0916	-7042.23	-5.207	-6759.39	-5.1226	-4906.36
-5.1451	4906.31	-5.2296	4307.17	-5.1166	3081.99	-5.1166	-7140.7	-5.2296	-6832.45	-5.1451	-4924.93
-5.1678	4912.17	-5.252	4320.57	-5.1365	3089.26	-5.1365	-7245.95	-5.252	-6908.69	-5.1678	-4943.51
-5.1902	4918.44	-5.2743	4333.53	-5.159	3097.07	-5.159	-7280.32	-5.2743	-6988.23	-5.1902	-4961.58
-5.2124	4922.7	-5.2968	4345.02	-5.1817	3105.5	-5.1817	-7345.45	-5.2968	-7066.86	-5.2124	-4981.1
-5.2352	4926.26	-5.3195	4355.7	-5.2041	3113.9	-5.2041	-7422.1	-5.3195	-7147.94	-5.2352	-5000.11
-5.2575	4928.43	-5.3426	4364.58	-5.2267	3123.63	-5.2267	-7502.11	-5.3426	-7230.85	-5.2575	-5020.55
-5.2801	4928.77	-5.3649	4372.87	-5.2492	3133.91	-5.2492	-7578.99	-5.3649	-7314.73	-5.2801	-5040.96
-5.3027	4927.57	-5.3872	4378.67	-5.2717	3145.54	-5.2717	-7661.88	-5.3872	-7400.52	-5.3027	-5061.41
-5.3253	4925.48	-5.4097	4382.48	-5.2943	3157.58	-5.2943	-7745.02	-5.4097	-7486.35	-5.3253	-5082.78
-5.348	4920.9	-5.4322	4384.91	-5.317	3170.34	-5.317	-7824.89	-5.4322	-7575.94	-5.348	-5104.11
-5.3705	4915.22	-5.4549	4386.46	-5.3397	3183.54	-5.3397	-7909.05	-5.4549	-7666.5	-5.3705	-5125.94
-5.393	4907.9	-5.4775	4386.4	-5.362	3197.92	-5.362	-7994.21	-5.4775	-7759.47	-5.393	-5149.64
-5.4155	4899.11	-5.5001	4383.85	-5.3843	3212.31	-5.3843	-8078.12	-5.5001	-7852.45	-5.4155	-5172.91
-5.4382	4888.48	-5.5226	4378.86	-5.4068	3227.4	-5.4068	-8163.17	-5.5226	-7945.85	-5.4382	-5196.59
-5.4608	4875.54	-5.5453	4372.49	-5.4294	3243.8	-5.4294	-8248.56	-5.5453	-8042.63	-5.4608	-5221.67
-5.4829	4861.31	-5.5679	4364.36	-5.452	3260.7	-5.452	-8334.39	-5.5679	-8139.93	-5.4829	-5246.84
-5.5055	4845.85	-5.5903	4353.21	-5.4747	3277.25	-5.4747	-8421.29	-5.5903	-8238.06	-5.5055	-5273.33
-5.5287	4828.37	-5.6129	4340.96	-5.4972	3295.28	-5.4972	-8507.47	-5.6129	-8336.81	-5.5287	-5301.26
-5.5509	4808.41	-5.6356	4325.11	-5.5197	3314.04	-5.5197	-8594.01	-5.6356	-8434.96	-5.5509	-5328.73
-5.5733	4786.76	-5.6582	4307.35	-5.5425	3332.78	-5.5425	-8680.74	-5.6582	-8535	-5.5733	-5356.62
-5.5959	4764.47	-5.6806	4286.81	-5.565	3353.16	-5.565	-8768.46	-5.6806	-8636.43	-5.5959	-5387.37
-5.6184	4739.72	-5.7032	4264.7	-5.5875	3372.96	-5.5875	-8855.47	-5.7032	-8739.03	-5.6184	-5417.19
-5.641	4713.29	-5.7257	4239.75	-5.6098	3393.6	-5.6098	-8942.58	-5.7257	-8839.08	-5.641	-5448.35
-5.6637	4685.19	-5.7525	4208.34	-5.6322	3414.57	-5.6322	-9029.79	-5.7525	-8955.58	-5.6637	-5481.45
-5.6861	4654.81	-5.7708	4182.8	-5.6549	3436.28	-5.6549	-9117.01	-5.7708	-9045.76	-5.6861	-5515.03
-5.7088	4623.23	-5.7931	4150.11	-5.6773	3457.99	-5.6773	-9202.41	-5.7931	-9151.75	-5.7088	-5549.53
-5.7313	4589.12	-5.818	4114.39	-5.7	3480.44	-5.7	-9288.76	-5.818	-9250.55	-5.7313	-5584.52
-5.7539	4552.76	-5.8405	4076.82	-5.7226	3502.88	-5.7226	-9373.14	-5.8405	-9354.83	-5.7539	-5620.9
-5.7765	4516.62	-5.8633	4038.07	-5.7452	3526.03	-5.7452	-9458.4	-5.8633	-9453.46	-5.7765	-5657.7
-5.7991	4477.97	-5.8857	3996.09	-5.768	3549.43	-5.768	-9544.56	-5.8857	-9553.99	-5.7991	-5696.54
-5.8218	4438.04	-5.9084	3950.29	-5.7903	3573.65	-5.7903	-9628.68	-5.9084	-9652.7	-5.8218	-5737.17
-5.8441	4395.7	-5.9311	3903.32	-5.8128	3598.04	-5.8128	-9710.74	-5.9311	-9754.14	-5.8441	-5779.69
-5.8668	4352.67	-5.9536	3854.16	-5.8355	3621.79	-5.8355	-9794.55	-5.9536	-9852.75	-5.8668	-5821.18
-5.8891	4308	-5.9763	3803.38	-5.8576	3645.93	-5.8576	-9875.25	-5.9763	-9951.34	-5.8891	-5864.7
-5.9115	4260.51	-5.9988	3749.55	-5.8803	3670.52	-5.8803	-9956.74	-5.9988	-10045.3	-5.9115	-5909.17
-5.9342	4212.76	-6.0213	3693.94	-5.903	3694.94	-5.903	-10037	-6.0213	-10141.1	-5.9342	-5955.01
-5.9569	4162.56	-6.0439	3636.47	-5.9254	3719.22	-5.9254	-10115	-6.0439	-10236.9	-5.9569	-6002.73
-5.9796	4111.33	-6.0664	3576.98	-5.948	3743.88	-5.948	-10195.6	-6.0664	-10326.9	-5.9796	-6051.99
-6.0021	4058.61	-6.0892	3513.84	-5.9708	3768.83	-5.9708	-10272.1	-6.0892	-10418.8	-6.0021	-6100.08
-6.0246	4006.7	-6.1116	3451.6	-5.9933	3792.89	-5.9933	-10347.3	-6.1116	-10508.9	-6.0246	-6151.64
-6.0471	3951.26	-6.1341	3388.21	-6.0159	3817.26	-6.0159	-10422.1	-6.1341	-10595.1	-6.0471	-6203.71
-6.0697	3896.58	-6.1564	3321.33	-6.0385	3841.15	-6.0385	-10495.5	-6.1564	-10682.2	-6.0697	-6257.59
-6.0924	3840.52	-6.179	3254.33	-6.0609	3864.76	-6.0609	-10565.7	-6.179	-10767.4	-6.0924	-6313.36
-6.1145	3783.27	-6.2016	3188.09	-6.0836	3888.62	-6.0836	-10636.5	-6.2016	-10847	-6.1145	-6370.24
-6.137	3724.99	-6.2242	3117.88	-6.1057	3911.43	-6.1057	-10704.9	-6.2242	-10925.3	-6.137	-6428.69
-6.1596	3666.04	-6.2467	3045.7	-6.1283	3934.28	-6.1283	-10770.9	-6.2467	-11005.7	-6.1596	-6488.43
-6.1823	3606.87	-6.2692	2974.16	-6.1508	3956.28	-6.1508	-10837.5	-6.2692	-11080.3	-6.1823	-6549.59
-6.2048	3547.07	-6.2919	2902.92	-6.1735	3977.45	-6.1735	-10901.8	-6.2919	-11154.2	-6.2048	-6612.48
-6.2273	3485.8	-6.3144	2829.36	-6.1963	3998.49	-6.1963	-10963.6	-6.3144	-11228.9	-6.2273	-6676.33
-6.2501	3424.6	-6.337	2757.66	-6.2186	4019.46	-6.2186	-11025.9	-6.337	-11298.6	-6.2501	-6742.2
-6.2724	3361.7	-6.3596	2684.11	-6.2412	4038.4	-6.2412	-11085.8	-6.3596	-11364.5	-6.2724	-6808.77
-6.2951	3300.36	-6.3823	2608.91	-6.2637	4057.23	-6.2637	-11143.4	-6.3823	-11431.7	-6.2951	-6878.51
-6.3177	3238.28	-6.4049	2535.61	-6.2863	4075.15	-6.2863	-11201.6	-6.4049	-11494.8	-6.3177	-6948.69
-6.3402	3176.01	-6.4274	2462.92	-6.309	4091.7	-6.309	-11258.3	-6.4274	-11555.8	-6.3402	-7022.04
-6.3625	3113.31	-6.45	2388.55	-6.3312	4108.26	-6.3312	-11310.6	-6.45	-11615.1	-6.3625	-7096.81
-6.3852	3049.92	-6.4725	2315.56	-6.3538	4122.41	-6.3538	-11363.5	-6.4725	-11672.4	-6.3852	-7170.97
-6.4078	2987.29	-6.4951	2243.93	-6.3763	4136.82	-6.3763	-11413	-6.4951	-11725.9	-6.4078	-7249.01
-6.4303	2924.84	-6.5178	2173.09	-6.399	4149	-6.399	-11462.3	-6.5178	-11778.5	-6.4303	-7325.74
-6.4529	2863.44	-6.5402	2101.86	-6.4215	4159.36	-6.4215	-11510	-6.5402	-11831	-6.4529	-7404.67
-6.4754	2800.85	-6.5629	2032.43	-6.444	4169.07	-6.444	-11557.3	-6.5629	-11879.9	-6.4754	-7485.67
-6.498	2733.52	-6.585	1961.28	-6.4667	4177.16	-6.4667	-11602.9	-6.585	-11928.4	-6.498	-7567.17
-6.5206	2673.13	-6.6076	1892.63	-6.4893	4183.66	-6.4893	-11646.5	-6.6076	-11971.2	-6.5206	-7650.57
-6.5432	2612.37	-6.6303	1826.47	-6.5119	4188.24	-6.5119	-11688.8	-6.6303	-12016.5	-6.5432	-7735.92
-6.5657	2551.33	-6.6529	1760.71	-6.5343	4191.37	-6.5343	-11729.8	-6.6529	-12056.4	-6.5657	-7821.73
-6.5882	2490.01	-6.6754	1694.9	-6.557	4193.47	-6.557	-11769.4	-6.6754	-12095.6	-6.5882	-7908.5
-6.611	2431.45	-6.6979	1632.05	-6.5795	4193.15	-6.5795	-11806.7	-6.6979	-12136.2	-6.611	-7996.02
-6.6335	2371.68	-6.7206	1570.52	-6.6022	4191.96	-6.6022	-11844.8	-6.7206	-12170.2	-6.6335	-8085.45
-6.656	2313.78	-6.7432	1510.96	-6.625	4188.27	-6.625	-11877.5	-6.7432	-12204.8	-6.656	-8174.41
-6.6787	2256.15	-6.7704	1442.38	-6.6473	4182.19	-6.6473	-11913.1	-6.7704	-12243.5	-6.6787	-8264.73
-6.7012	2199.63	-6.7884	1394.2	-6.6699	4174.47	-6.6699	-11948.2	-6.7884	-12272	-6.7012	-8356.82
-6.7239	2142.76	-6.8112	1337.71	-6.6924	4164.91	-6.6924	-11978.1	-6.8112	-12299.5	-6.7239	-8449.6
-6.7464	2087.29	-6.8338	1280.31	-6.715	4153.96	-6.715	-12010	-6.8338	-12334.3	-6.7464	-8542.68
-6.769	2025.9	-6.8558	1228.62	-6.7422	4140.65	-6.7422	-12044	-6.8558	-12359.9	-6.769	-8637.22
-6.7916	1981.51	-6.8784	1177.95	-6.7603	4123.78	-6.7603	-12068.8	-6.8784	-12386.8	-6.7916	-8732.49
-6.8143	1925.65	-6.9005	1127.82	-6.783	4105.6	-6.783	-12096.8	-6.9005	-12411.9	-6.8143	-8825.43
-6.8386	1873.85	-6.9231	1079.54	-6.8055	4081.36	-6.8055	-12124.7	-6.9231	-12437.9	-6.8386	-8945.06
-6.8587	1823.25	-6.9459	1033.61	-6.8278	4063.09	-6.8278	-12149.6	-6.9459	-12463	-6.8587	-9061.34
-6.8835	1771.8	-6.9682	987.569	-6.8501	4037.27	-6.8501	-12175.1	-6.9682	-12485.3	-6.8835	-9123.3
-6.9061	1723.8	-6.9954	935.702	-6.8725	4011.55	-6.8725	-12199.8	-6.9954	-12510.3	-6.9061	-9209.65
-6.9286	1676.06	-7.0134	893.558	-6.895	3982.51	-6.895	-12222.2	-7.0134	-12527.8	-6.9286	-9304.35
-6.9512	1628.49	-7.036	860.411	-6.9178	3951.4	-6.9178	-12245.4	-7.036	-12548.1	-6.9512	-9398.27
-6.9738	1582.49	-7.0586	822.81	-6.9403	3917.7	-6.9403	-12266.8	-7.0586	-12566.6	-6.9738	-9492.19
-6.9964	1537.28	-7.0811	784.879	-6.9627	3881.55	-6.9627	-12287.8	-7.0811	-12586	-6.9964	-9589.86
-7.0189	1491.57	-7.1082	742.965	-6.9876	3842.43	-6.9876	-12309.3	-7.1082	-12607.3	-7.0189	-9681.88
-7.0415	1447.67	-7.1262	715.05	-7.0102	3802.67	-7.0102	-12328.9	-7.1262	-12620.2	-7.0415	-9774.85
-7.0641	1400.94	-7.1484	680.535	-7.0374	3760.26	-7.0374	-12350	-7.1484	-12639	-7.0641	-9868.73
-7.0862	1363.84	-7.1711	647.458	-7.0554	3716.95	-7.0554	-12366.8	-7.1711	-12652.8	-7.0862	-9958.05
-7.1088	1325.03	-7.1936	616.281	-7.0776	3671.54	-7.0776	-12383	-7.1936	-12665.1	-7.1088	-10048.1
-7.1314	1284.59	-7.2162	586.976	-7.1001	3624.15	-7.1001	-12400.4	-7.2162	-12679	-7.1314	-10137.3
-7.154	1247.27	-7.2389	558.368	-7.1225	3574.11	-7.1225	-12417.4	-7.2389	-12698.3	-7.154	-10224.6
-7.1764	1210.74	-7.2615	530.835	-7.1453	3522.71	-7.1453	-12433.5	-7.2615	-12707.9	-7.1764	-10311.9
-7.1991	1174.18	-7.284	504.236	-7.1678	3469.61	-7.1678	-12450.8	-7.284	-12722.2	-7.1991	-10397.4
-7.2216	1138.45	-7.3065	479.682	-7.1904	3414.7	-7.1904	-12463.9	-7.3065	-12735	-7.2216	-10482.6
-7.2443	1104.82	-7.329	456.06	-7.213	3356.55	-7.213	-12480.8	-7.329	-12747.5	-7.2443	-10564.1
-7.2671	1070.96	-7.3562	431.892	-7.2355	3300.55	-7.2355	-12496.2	-7.3562	-12759.2	-7.2671	-10645.7
-7.2894	1038.9	-7.3743	415.732	-7.2583	3240.86	-7.2583	-12509.4	-7.3743	-12768.3	-7.2894	-10726.3
-7.312	1006.82	-7.3968	391.531	-7.2807	3179.88	-7.2807	-12524.9	-7.3968	-12780.8	-7.312	-10804
-7.3342	976.344	-7.4194	370.758	-7.3033	3117.45	-7.3033	-12537	-7.4194	-12789.9	-7.3342	-10881.7
-7.3568	940.457	-7.4464	347.639	-7.33	3055.35	-7.33	-12551.6	-7.4464	-12803.1	-7.3568	-10957.6
-7.3793	913.83	-7.4647	328.983	-7.348	2989.89	-7.348	-12562.2	-7.4647	-12811.8	-7.3793	-11031.4
-7.4019	888.389	-7.4871	316.401	-7.3708	2923.14	-7.3708	-12575.2	-7.4871	-12820	-7.4019	-11102.2
-7.4246	862.192	-7.5093	301.727	-7.3931	2856.9	-7.3931	-12585.1	-7.5093	-12826.3	-7.4246	-11172.3
-7.447	835.812	-7.532	285.968	-7.4157	2790.9	-7.4157	-12596.5	-7.532	-12835.9	-7.447	-11241.5
-7.4697	810.368	-7.5544	270.912	-7.4384	2724.28	-7.4384	-12608.1	-7.5544	-12844.5	-7.4697	-11307.6
-7.4923	784.897	-7.5771	257.39	-7.4609	2657.82	-7.4609	-12619.3	-7.5771	-12853.1	-7.4923	-11370
-7.5148	761.151	-7.5996	244.481	-7.4836	2589.56	-7.4836	-12631	-7.5996	-12860.9	-7.5148	-11431.2
-7.5374	737.291	-7.6222	231.919	-7.5062	2522.74	-7.5062	-12640.7	-7.6222	-12869.6	-7.5374	-11490.7
-7.56	714.63	-7.6449	220.755	-7.5311	2454.53	-7.5311	-12650.7	-7.6449	-12874.9	-7.56	-11548.3
-7.5823	692.58	-7.672	209.835	-7.5512	2387.43	-7.5512	-12661.6	-7.672	-12881.8	-7.5823	-11606.1
-7.6048	671.679	-7.6902	203.587	-7.5739	2320.94	-7.5739	-12670.9	-7.6902	-12886.8	-7.6048	-11657.7
-7.6273	650.96	-7.7127	190.721	-7.5964	2255.46	-7.5964	-12678.6	-7.7127	-12891.7	-7.6273	-11709.6
-7.6499	631.172	-7.7352	180.869	-7.6189	2186.94	-7.6189	-12688.2	-7.7352	-12898.6	-7.6499	-11760.5
-7.6726	611.951	-7.7578	172.212	-7.6416	2120.16	-7.6416	-12697.6	-7.7578	-12903.5	-7.6726	-11809.3
-7.6954	588.878	-7.7803	163.815	-7.6688	2054.89	-7.6688	-12705.9	-7.7803	-12906.1	-7.6954	-11856.4
-7.7179	572.213	-7.8029	156.15	-7.6869	1990.48	-7.6869	-12713.6	-7.8029	-12911.2	-7.7179	-11902.7
-7.7403	557.322	-7.8299	149.661	-7.7094	1927.29	-7.7094	-12721.8	-7.8299	-12918.5	-7.7403	-11943.7
-7.7628	540.972	-7.8477	146.357	-7.732	1865.4	-7.732	-12728.9	-7.8477	-12922.4	-7.7628	-11985.2
-7.7855	524.949	-7.8701	136.739	-7.7545	1802.05	-7.7545	-12736.7	-7.8701	-12924.6	-7.7855	-12025.4
-7.808	509.095	-7.8997	130.184	-7.7771	1740.35	-7.7771	-12744.2	-7.8997	-12928.7	-7.808	-12062.8
-7.8301	493.925	-7.9177	128.21	-7.7998	1679	-7.7998	-12717.7	-7.9177	-12931.8	-7.8301	-12099.2
-7.8529	479.099	-7.9401	119.144	-7.8222	1618.13	-7.8222	-12681.6	-7.9401	-12934	-7.8529	-12135.9
-7.8753	464.848	-7.9628	113.029	-7.8448	1559.34	-7.8448	-12644.9	-7.9628	-12935.3	-7.8753	-12168.6
-7.898	451.239	-7.9855	107.978	-7.8673	1502.63	-7.8673	-12610.1	-7.9855	-12939.9	-7.898	-12201.3
-7.925	437.954	-8.008	103.085	-7.89	1442.26	-7.89	-12576.5	-8.008	-12941.2	-7.925	-12234.7
-7.943	424.901	-8.0305	98.7175	-7.9126	1399.85	-7.9126	-12541.2	-8.0305	-12942.5	-7.943	-12261
-7.9656	412.523	-8.0532	94.906	-7.9348	1340.36	-7.9348	-12507.9	-8.0532	-12946.1	-7.9656	-12289.9
-7.9883	400.348	-8.0757	91.1233	-7.9574	1285.45	-7.9574	-12475.6	-8.0757	-12943.2	-7.9883	-12315.9
-8.0109	388.752	-8.0984	87.2747	-7.9798	1234.89	-7.9798	-12443.5	-8.0984	-12945.2	-8.0109	-12341
-8.0333	376.879	-8.1208	83.9227	-8.0047	1186.89	-8.0047	-12409	-8.1208	-12945.5	-8.0333	-12366.3
-8.056	367.819	-8.1431	80.6141	-8.0251	1138.26	-8.0251	-12379	-8.1431	-12945.9	-8.056	-12388.5
-8.0786	355.881	-8.1657	77.751	-8.0475	1091.79	-8.0475	-12348.2	-8.1657	-12945.4	-8.0786	-12414
-8.1012	345.626	-8.1882	74.744	-8.0702	1047.87	-8.0702	-12318.5	-8.1882	-12946.2	-8.1012	-12434.2
-8.1239	335.75	-8.2154	73.2686	-8.0929	1005.02	-8.0929	-12289.7	-8.2154	-12947.2	-8.1239	-12454.5
-8.1508	326.19	-8.2334	73.7797	-8.1156	959.167	-8.1156	-12261	-8.2334	-12948.1	-8.1508	-12476.6
-8.169	316.941	-8.256	67.6977	-8.138	926.701	-8.138	-12232.5	-8.256	-12946.7	-8.169	-12495.6
-8.1914	307.987	-8.2787	64.2349	-8.1606	881.707	-8.1606	-12204.2	-8.2787	-12944.2	-8.1914	-12512.1
-8.2141	299.434	-8.3011	61.9322	-8.183	841.599	-8.183	-12177.6	-8.3011	-12944.2	-8.2141	-12530.8
-8.2366	291.019	-8.3238	59.7411	-8.2053	805.132	-8.2053	-12150.3	-8.3238	-12941.8	-8.2366	-12547.5
-8.2637	282.892	-8.346	57.9369	-8.228	764.242	-8.228	-12123.1	-8.346	-12938.5	-8.2637	-12564.8
-8.2819	275.161	-8.3685	55.463	-8.2503	735.702	-8.2503	-12098.6	-8.3685	-12938.5	-8.2819	-12579.1
-8.3044	267.576	-8.3911	53.555	-8.2731	700.551	-8.2731	-12073.2	-8.3911	-12935.3	-8.3044	-12591.9
-8.3271	260.206	-8.4164	51.7752	-8.2956	669.743	-8.2956	-12048	-8.4164	-12933.5	-8.3271	-12605.6
-8.3491	253.116	-8.4368	49.8659	-8.3182	638.855	-8.3182	-12023	-8.4368	-12930.2	-8.3491	-12619.4
-8.3718	246.259	-8.4593	48.2341	-8.3409	608.377	-8.3409	-11999.6	-8.4593	-12927	-8.3718	-12633.5
-8.3943	239.556	-8.4887	43.4528	-8.3634	579.566	-8.3634	-11975.5	-8.4887	-12925.1	-8.3943	-12647.5
-8.4169	233.104	-8.5112	40.2568	-8.3861	552.382	-8.3861	-11952.3	-8.5112	-12924.2	-8.4169	-12658.5
-8.4419	226.858	-8.5336	42.1263	-8.4085	525.843	-8.4085	-11928.4	-8.5336	-12922.4	-8.4419	-12671.6
-8.4643	220.886	-8.5561	41.4342	-8.4312	500.211	-8.4312	-11906.2	-8.5561	-12921.5	-8.4643	-12682.6
-8.487	214.809	-8.5831	41.5536	-8.4534	477.017	-8.4534	-11884.8	-8.5831	-12915.4	-8.487	-12693.9
-8.5118	209.373	-8.6013	43.9542	-8.4759	451.344	-8.4759	-11862.8	-8.6013	-12914.5	-8.5118	-12704.9
-8.5323	203.091	-8.6237	39.0567	-8.5031	436.104	-8.5031	-11838.4	-8.6237	-12909.4	-8.5323	-12713.6
-8.5549	197.776	-8.6464	36.6788	-8.5258	411.327	-8.5258	-11818.9	-8.6464	-12907.6	-8.5549	-12722.7
-8.5774	191.764	-8.6688	35.2257	-8.5464	390.635	-8.5464	-11798.6	-8.6688	-12904.9	-8.5774	-12733.2
-8.5997	187.92	-8.6914	34.1519	-8.5664	370.238	-8.5664	-11778.4	-8.6914	-12901.6	-8.5997	-12742.5
-8.622	183.389	-8.714	33.1644	-8.589	352.153	-8.589	-11759.1	-8.714	-12897.5	-8.622	-12752.1
-8.6493	178.791	-8.7366	32.2168	-8.6114	332.478	-8.6114	-11738.2	-8.7366	-12898	-8.6493	-12762.3
-8.6673	174.258	-8.7594	31.3911	-8.634	320.994	-8.634	-11719.8	-8.7594	-12893.8	-8.6673	-12768
-8.6898	169.931	-8.7817	30.1513	-8.6567	302.866	-8.6567	-11700.6	-8.7817	-12892	-8.6898	-12776.4
-8.7124	165.707	-8.8043	29.1666	-8.6792	286.627	-8.6792	-11681.5	-8.8043	-12890.2	-8.7124	-12782.8
-8.735	161.782	-8.8269	28.2959	-8.7017	272.825	-8.7017	-11663.3	-8.8269	-12886	-8.735	-12790.8
-8.7577	157.835	-8.8494	27.5965	-8.7242	258.878	-8.7242	-11645.8	-8.8494	-12884.1	-8.7577	-12799.5
-8.7801	153.968	-8.8721	27.0374	-8.747	245.435	-8.747	-11626.9	-8.8721	-12882.3	-8.7801	-12806.2
-8.8027	150.327	-8.8943	26.2021	-8.7695	232.881	-8.7695	-11610.3	-8.8943	-12880.5	-8.8027	-12813
-8.8251	146.743	-8.9146	25.3435	-8.792	220.974	-8.792	-11593	-8.9146	-12878.7	-8.8251	-12817.7
-8.8474	143.158	-8.9394	24.6352	-8.8148	209.666	-8.8148	-11575.7	-8.9394	-12876	-8.8474	-12822.1
-8.8723	139.854	-8.9625	24.0883	-8.8371	198.742	-8.8371	-11558.5	-8.9625	-12874.2	-8.8723	-12829.9
-8.8926	136.601	-8.985	23.6786	-8.8598	191.775	-8.8598	-11542.1	-8.985	-12870.9	-8.8926	-12835.1
-8.9152	133.372	-8.9995	23.2232	-8.8823	182.008	-8.8823	-11526.5	-8.9995	-12870	-8.9152	-12839.9
-8.9377	130.375	-8.9994	22.691	-8.9049	172.879	-8.9049	-11510.2	-8.9994	-12867.2	-8.9377	-12844.9
-8.9605	127.299	-8.9994	22.3892	-8.9275	163.922	-8.9275	-11494	-8.9994	-12865.4	-8.9605	-12849.7
-8.9876	124.53	-8.9992	22.3491	-8.9502	153.165	-8.9502	-11479.2	-8.9992	-12864.5	-8.9876	-12855.5
-8.9996	121.724	-8.9992	23.2511	-8.973	142.108	-8.973	-11464.5	-8.9992	-12863.6	-8.9996	-12857.4
-8.9994	119.006	-8.9991	22.1342	-8.9953	140.309	-8.9953	-11449.8	-8.9991	-12863.6	-8.9994	-12862.9
-8.9994	116.369	-8.9991	21.509	-8.9994	135.69	-8.9994	-11434.5	-8.9991	-12861.3	-8.9994	-12867
-8.9992	114.08	-8.999	21.308	-8.9994	131.474	-8.9994	-11422	-8.999	-12863.6	-8.9992	-12867.2
-8.9992	112.136	-8.999	21.1655	-8.9993	128.108	-8.9993	-11410.4	-8.999	-12863.6	-8.9992	-12870.8
-8.9991	111.237	-8.999	21.082	-8.9992	125.907	-8.9992	-11405.3	-8.999	-12863.6	-8.9991	-12872.6
-8.9991	109.889	-8.999	21.1554	-8.9991	124.283	-8.9991	-11398.8	-8.999	-12863.6	-8.9991	-12873.2
-8.999	108.994	-8.9989	21.1349	-8.999	123.352	-8.999	-11393.7	-8.9989	-12860.3	-8.999	-12873.8
-8.999	108.33	-8.9989	21.0875	-8.999	123.744	-8.999	-11391.5	-8.9989	-12862.6	-8.999	-12875.6
-8.999	107.826	-8.9989	21.1499	-8.999	120.882	-8.999	-11387.9	-8.9989	-12862.6	-8.999	-12876.6
-8.9989	107.441	-8.9989	21.0575	-8.9989	119.233	-8.9989	-11385	-8.9989	-12862.6	-8.9989	-12877.5
-8.9989	107.105	-8.9989	21.1127	-8.9989	119.247	-8.9989	-11384.3	-8.9989	-12859.4	-8.9989	-12877.5
-8.9989	106.836	-8.9989	20.8637	-8.9989	118.871	-8.9989	-11382.1	-8.9989	-12861.8	-8.9989	-12877.5
-8.9989	106.633	-8.9989	21.0626	-8.9989	118.113	-8.9989	-11380.6	-8.9989	-12859.4	-8.9989	-12878.4
-8.9989	106.484	-8.9989	21.0281	-8.9989	117.946	-8.9989	-11380.6	-8.9989	-12859.4	-8.9989	-12876.1
-8.9989	106.331	-8.9989	20.6919	-8.9989	118.069	-8.9989	-11379.9	-8.9989	-12859.4	-8.9989	-12877.3
-8.9989	106.225	-8.9989	20.615	-8.9989	117.346	-8.9989	-11379.2	-8.9989	-12859.4	-8.9989	-12878.3
-8.9989	106.132	-8.9989	20.837	-8.9989	117.463	-8.9989	-11379.2	-8.9989	-12861.8	-8.9989	-12878.3
-8.9989	106.056	-8.9989	20.8388	-8.9989	117.455	-8.9989	-11377.7	-8.9989	-12859.4	-8.9989	-12879.4
-8.9989	105.978	-8.9989	20.7653	-8.9989	116.794	-8.9989	-11377	-8.9989	-12859.4	-8.9989	-12878.3
-8.9989	105.942	-8.9989	20.8014	-8.9989	117.114	-8.9989	-11377.7	-8.9989	-12861.8	-8.9989	-12878.3
-8.9989	105.895	-8.9989	20.6918	-8.9989	116.724	-8.9989	-11377	-8.9989	-12858.5	-8.9989	-12879.1
-8.9988	105.835	-8.9989	20.9116	-8.9989	116.575	-8.9989	-11376.3	-8.9989	-12860.8	-8.9988	-12879.1
-8.9988	105.798	-8.9989	20.929	-8.9989	116.668	-8.9989	-11376.3	-8.9989	-12858.5	-8.9988	-12880.2
-8.9988	105.717	-8.9989	20.86	-8.9989	116.698	-8.9989	-11376.3	-8.9989	-12858.5	-8.9988	-12877.9
-8.9989	105.692	-8.9989	20.8299	-8.9989	116.449	-8.9989	-11376.3	-8.9989	-12859.4	-8.9989	-12877.9
-8.9988	105.686	-8.9989	20.7201	-8.9989	116.315	-8.9989	-11376.3	-8.9989	-12861.8	-8.9988	-12877.9
-8.9988	105.661	-8.9989	20.8911	-8.9989	116.283	-8.9989	-11375.6	-8.9989	-12859.4	-8.9988	-12880.2
-8.9989	105.664	-8.9989	20.8755	-8.9989	116.382	-8.9989	-11376.3	-8.9989	-12859.4	-8.9989	-12879.1
-8.9989	105.645	-8.9989	20.6573	-8.9989	116.212	-8.9989	-11375.6	-8.9989	-12858.5	-8.9989	-12877.9
-8.9989	105.611	-8.9989	20.5838	-8.9989	116.287	-8.9989	-11375.6	-8.9989	-12858.5	-8.9989	-12880.2
-8.9989	105.593	-8.9989	20.7408	-8.9989	116.693	-8.9989	-11375.6	-8.9989	-12858.5	-8.9989	-12879.1
-8.9989	105.555	-8.9989	20.6774	-8.9988	116.38	-8.9988	-11374.9	-8.9989	-12858.5	-8.9989	-12877.9
	105.517	-8.9989	20.7631	-8.9988	105.517	-8.9988	-11374.9	-8.9989	-12859.4
	105.518	-8.9989	21.0203	-8.9989	105.518	-8.9989	-11375.6	-8.9989	-12859.4
	105.496	-8.9989	21.1194	-8.9988	105.496	-8.9988	-11374.9	-8.9989	-12859.4
	105.49	-8.9989	20.9746	-8.9988	105.49	-8.9988	-11374.9	-8.9989	-12858.5
	105.496	-8.9989	20.8466	-8.9988	105.496	-8.9988	-11375.6	-8.9989	-12859.4
	105.477	-8.9989	20.6774	-8.9989	105.477	-8.9989	-11374.9	-8.9989	-12859.4
	105.477	-8.9989	20.5983	-8.9988	105.477	-8.9988	-11374.9	-8.9989	-12859.4
	105.468	-8.9989	20.6473	-8.9988	105.468	-8.9988	-11374.9	-8.9989	-12858.5
	105.455	-8.9989	20.7475	-8.9988	105.455	-8.9988	-11374.9	-8.9989	-12858.5
	105.443			-8.9988	105.443	-8.9988	-11374.9
	105.431			-8.9988	105.431	-8.9988	-11374.9
	105.411			-8.9989	105.411	-8.9989	-11374.1
	105.418			-8.9989	105.418	-8.9989	-11374.1
	105.421			-8.9988	105.421	-8.9988	-11374.9
	105.418			-8.9988	105.418	-8.9988	-11374.9
	105.39			-8.9988	105.39	-8.9988	-11374.1
	105.39			-8.9988	105.39	-8.9988	-11374.9
	105.409			-8.9989	105.409	-8.9989	-11374.9
	105.415			-8.9989	105.415	-8.9989	-11374.9
	105.38			-8.9989	105.38	-8.9989	-11374.1
	105.372			-8.9989	105.372	-8.9989	-11374.9
	105.38			-8.9988	105.38	-8.9988	-11374.1
	105.377			-8.9988	105.377	-8.9988	-11374.1
	105.371			-8.9988	105.371	-8.9988	-11374.1
	105.4			-8.9988	105.4	-8.9988	-11374.9
	105.377			-8.9989	105.377	-8.9989	-11374.1
	105.387			-8.9989	105.387	-8.9989	-11374.9
	105.371			-8.9989	105.371	-8.9989	-11374.1
	105.378			-8.9988	105.378	-8.9988	-11374.9
	105.378			-8.9988	105.378	-8.9988	-11374.9
	105.365			-8.9988	105.365	-8.9988	-11374.9
	105.356			-8.9988	105.356	-8.9988	-11374.1
	105.337			-8.9988	105.337	-8.9988	-11374.1
	105.347			-8.9988	105.347	-8.9988	-11374.9
	105.318			-8.9988	105.318	-8.9988	-11374.1
	105.325			-8.9988	105.325	-8.9988	-11374.1
	105.325			-8.9988	105.325	-8.9988	-11374.1
	105.331			-8.9988	105.331	-8.9988	-11374.1
	105.325			-8.9988	105.325	-8.9988	-11374.1
	105.318			-8.9988	105.318	-8.9988	-11374.1
	105.331			-8.9988	105.331	-8.9988	-11374.9
	105.287			-8.9988	105.287	-8.9988	-11374.1
	105.284			-8.9988	105.284	-8.9988	-11374.1
	105.288			-8.9988	105.288	-8.9988	-11374.9
