# Supplementary material for: Quantum Hall device data monitoring following encapsulating polymer deposition
Source: Data Brief. 2018 Aug 30;20:1201–8. doi: 10.1016/j.dib.2018.08.121 (PMC6143719; doi:10.1016/j.dib.2018.08.121)
Supplement: Supplementary file 3 — Supplementary material. [file mmc3.xlsx]

## Sheet: Sheet1
B (T)	R_xy	B (T)	R_xy	B (T)	ρ_xx	B (T)	ρ_xx
1.6 K	2016-09-28	1.6 K	2016-08-18	1.6 K	2016-09-28	1.6 K	2016-08-18
9.001	-12833.6	9.0009	12854.1	9.001	37.7841	9.0009	8.3119
9.001	-12833.6	9.0009	12854.1	9.001	37.7541	9.0009	8.50501
9.001	-12833.6	9.0009	12854.1	9.001	37.6799	9.0009	8.28505
9.001	-12833.6	9.0009	12854.1	9.001	37.6816	9.0009	8.2271
9.001	-12832.7	8.9955	12854.1	9.001	37.8336	8.9955	8.33749
8.9864	-12833.6	8.9727	12854.1	8.9864	37.8071	8.9727	8.214
8.9641	-12834.8	8.9504	12854.1	8.9641	37.8404	8.9504	8.32266
8.9414	-12833.6	8.9278	12855.1	8.9414	37.6728	8.9278	8.28169
8.9188	-12833.6	8.9051	12854.1	8.9188	37.6499	8.9051	8.1956
8.8961	-12832.7	8.8824	12854.1	8.8961	37.429	8.8824	8.33998
8.8735	-12832.7	8.8599	12854.1	8.8735	37.3371	8.8599	8.33441
8.8509	-12833.6	8.8372	12854.1	8.8509	37.4202	8.8372	8.36874
8.8283	-12832.7	8.8146	12854.1	8.8283	37.6092	8.8146	8.20012
8.8057	-12832.7	8.7921	12854.1	8.8057	37.5774	8.7921	8.12076
8.783	-12833.6	8.7694	12854.1	8.783	37.588	8.7694	8.20231
8.7605	-12833.6	8.7468	12854.1	8.7605	37.5297	8.7468	8.07298
8.7379	-12834.5	8.7247	12854.1	8.7379	37.3848	8.7247	8.07623
8.7153	-12833.6	8.7021	12853.2	8.7153	37.247	8.7021	8.22629
8.6927	-12834.5	8.6795	12854.1	8.6927	37.0968	8.6795	8.31671
8.6701	-12834.5	8.6569	12854.1	8.6701	37.042	8.6569	8.33072
8.6476	-12834.5	8.6343	12854.1	8.6476	36.9943	8.6343	8.12399
8.6253	-12835.5	8.6117	12854.1	8.6253	36.7894	8.6117	8.20491
8.6027	-12834.5	8.5891	12854.1	8.6027	36.9289	8.5891	8.10959
8.5802	-12834.5	8.5665	12854.1	8.5802	36.9183	8.5665	8.20869
8.5576	-12833.6	8.5439	12854.1	8.5576	37.1021	8.5439	8.33824
8.535	-12833.6	8.5213	12854.1	8.535	37.0208	8.5213	8.29476
8.5125	-12833.6	8.4988	12854.1	8.5125	37.2576	8.4988	8.27752
8.4898	-12832.4	8.4766	12856	8.4898	37.33	8.4766	8.25407
8.4672	-12833.6	8.454	12854.1	8.4672	37.4113	8.454	8.17465
8.4447	-12835.5	8.4315	12854.1	8.4447	37.3742	8.4315	8.17668
8.4221	-12835.5	8.4089	12853.2	8.4221	37.0155	8.4089	8.08491
8.3973	-12835.5	8.3863	12854.1	8.3973	36.678	8.3863	8.23443
8.3747	-12835.5	8.3637	12854.1	8.3747	36.7311	8.3637	8.12249
8.3525	-12834.2	8.3411	12854.1	8.3525	36.6887	8.3411	8.20684
8.3299	-12835.5	8.3186	12854.1	8.3299	36.6551	8.3186	8.29319
8.3073	-12835.5	8.2959	12854.1	8.3073	36.6515	8.2959	8.44771
8.2847	-12835.5	8.2734	12854.1	8.2847	37.1374	8.2734	8.28156
8.2622	-12835.5	8.2486	12855.1	8.2622	37.2117	8.2486	8.32921
8.2396	-12835.5	8.2263	12854.1	8.2396	37.065	8.2263	8.13946
8.2171	-12835.5	8.2038	12854.1	8.2171	36.9484	8.2038	8.27005
8.1944	-12834.2	8.1812	12855.1	8.1944	36.9625	8.1812	8.3619
8.1718	-12835.5	8.1586	12854.1	8.1718	36.6515	8.1586	8.2135
8.1493	-12835.5	8.1361	12854.1	8.1493	36.8565	8.1361	8.20491
8.1267	-12835.5	8.1134	12854.1	8.1267	36.906	8.1134	8.13424
8.1045	-12835.5	8.0908	12854.1	8.1045	36.7876	8.0908	8.40436
8.0819	-12835.5	8.0683	12855.1	8.0819	36.595	8.0683	8.23966
8.0593	-12835.5	8.0457	12854.1	8.0593	36.4466	8.0457	8.2125
8.0367	-12835.5	8.0232	12854.1	8.0367	36.0897	8.0232	8.27582
8.0141	-12836.3	8.0009	12856	8.0141	35.5772	8.0009	8.3747
7.9916	-12836.3	7.9784	12855.1	7.9916	35.4059	7.9784	8.28017
7.969	-12836.3	7.9559	12855.1	7.969	35.5931	7.9559	8.2166
7.9464	-12836.3	7.9331	12854.1	7.9464	35.8246	7.9331	8.15646
7.9239	-12835.1	7.9106	12853.2	7.9239	36.0085	7.9106	8.27253
7.9012	-12836.3	7.8881	12854.1	7.9012	36.2823	7.8881	8.32059
7.8787	-12836.3	7.8655	12854.1	7.8787	36.4642	7.8655	8.42233
7.8561	-12835.5	7.843	12854.1	7.8561	36.5667	7.843	8.43637
7.8339	-12835.5	7.8203	12854.1	7.8339	36.7593	7.8203	8.29904
7.8113	-12835.5	7.7977	12854.1	7.8113	36.8742	7.7977	8.16648
7.7888	-12835.5	7.7752	12854.1	7.7888	36.9926	7.7752	8.35357
7.7662	-12835.5	7.7529	12854.1	7.7662	36.9855	7.7529	8.42969
7.7437	-12835.5	7.7304	12854.1	7.7437	36.6215	7.7304	8.64533
7.721	-12835.5	7.7077	12854.1	7.721	36.5437	7.7077	8.60724
7.6984	-12835.5	7.6852	12855.1	7.6984	36.3794	7.6852	8.70848
7.6759	-12835.5	7.6626	12855.1	7.6759	36.3476	7.6626	8.63901
7.6532	-12835.5	7.6399	12854.1	7.6532	36.4855	7.6399	8.27142
7.6307	-12833.3	7.6175	12854.1	7.6307	36.5155	7.6175	8.24798
7.6081	-12835.5	7.5949	12854.1	7.6081	36.2752	7.5949	8.3531
7.5858	-12835.5	7.5723	12855.1	7.5858	36.0914	7.5723	8.42605
7.5634	-12835.5	7.5497	12854.1	7.5634	36.0437	7.5497	8.22923
7.5407	-12836.3	7.5271	12854.1	7.5407	35.6444	7.5271	8.3373
7.5181	-12835.5	7.5046	12854.1	7.5181	35.8264	7.5046	8.5266
7.4956	-12835.5	7.482	12854.1	7.4956	36.049	7.482	8.35433
7.473	-12835.5	7.4594	12854.1	7.473	35.8547	7.4594	8.52494
7.4504	-12835.5	7.4369	12855.1	7.4504	35.8069	7.4369	8.79207
7.4278	-12835.5	7.4143	12854.1	7.4278	35.7292	7.4143	8.60324
7.4053	-12835.5	7.3916	12856	7.4053	35.8052	7.3916	8.52161
7.3827	-12835.5	7.3691	12854.1	7.3827	35.8723	7.3691	8.71862
7.3601	-12835.5	7.3464	12854.1	7.3601	35.9677	7.3464	8.608
7.3376	-12836.3	7.3239	12854.1	7.3376	35.8918	7.3239	8.37656
7.3153	-12835.5	7.3014	12855.1	7.3153	35.8229	7.3014	8.53338
7.2927	-12836.3	7.2787	12856	7.2927	35.6479	7.2787	8.62235
7.2701	-12835.5	7.2562	12854.1	7.2701	35.7627	7.2562	8.37753
7.2476	-12835.5	7.234	12854.1	7.2476	35.9889	7.234	8.61281
7.225	-12834.5	7.2114	12854.1	7.225	35.8405	7.2114	8.42803
7.2024	-12834.5	7.1889	12854.1	7.2024	35.4323	7.1889	8.5773
7.1798	-12835.5	7.1662	12855.1	7.1798	35.3811	7.1662	8.67816
7.1572	-12834.5	7.1437	12856	7.1572	35.45	7.1437	8.78199
7.1347	-12834.2	7.1212	12855.1	7.1347	35.2735	7.1212	8.6562
7.1121	-12835.5	7.0985	12854.1	7.1121	35.1196	7.0985	8.90571
7.0895	-12835.5	7.0759	12854.1	7.0895	35.1072	7.0759	8.81802
7.0669	-12835.5	7.0533	12854.1	7.0669	35.1832	7.0533	8.67712
7.0447	-12835.5	7.0308	12855.1	7.0447	35.314	7.0308	8.62998
7.0221	-12835.5	7.0082	12856	7.0221	35.5578	7.0082	8.87323
6.9995	-12835.5	6.986	12855.1	6.9995	35.4129	6.986	8.88465
6.977	-12836.3	6.9634	12855.1	6.977	35.079	6.9634	8.96776
6.9544	-12835.1	6.9409	12854.1	6.9544	34.9979	6.9409	8.96592
6.9318	-12836.3	6.9182	12854.1	6.9318	34.8369	6.9182	8.9626
6.9092	-12835.1	6.8956	12855.1	6.9092	34.9007	6.8956	9.03787
6.8866	-12835.1	6.8731	12854.1	6.8866	34.8866	6.8731	9.12714
6.864	-12836.3	6.8504	12854.1	6.864	34.692	6.8504	8.99214
6.8391	-12837.3	6.8279	12855.1	6.8391	34.4058	6.8279	8.9871
6.8166	-12837.3	6.8053	12856	6.8166	34.4464	6.8053	9.03155
6.794	-12836.3	6.7827	12855.1	6.794	34.3475	6.7827	9.18074
6.7714	-12835.1	6.7602	12854.1	6.7714	34.3036	6.7602	9.39203
6.7492	-12835.1	6.738	12856	6.7492	34.3442	6.738	9.41251
6.7267	-12836.3	6.7154	12855.1	6.7267	34.5295	6.7154	9.34537
6.704	-12836.3	6.6905	12856	6.704	34.6461	6.6905	9.65559
6.6815	-12836.3	6.668	12856	6.6815	34.7927	6.668	9.65709
6.659	-12835.1	6.6453	12856	6.659	34.7576	6.6453	9.65361
6.6363	-12835.1	6.6227	12854.1	6.6363	34.8654	6.6227	9.61343
6.6138	-12836.3	6.6003	12855.1	6.6138	35.0313	6.6003	9.79138
6.5912	-12835.5	6.5777	12855.1	6.5912	35.0224	6.5777	9.93826
6.5686	-12834.2	6.5551	12854.1	6.5686	35.1216	6.5551	9.8468
6.546	-12834.2	6.5325	12856	6.546	35.2276	6.5325	10.0297
6.5234	-12835.5	6.5099	12856	6.5234	35.1974	6.5099	10.2294
6.5013	-12835.5	6.4877	12855.1	6.5013	35.2203	6.4877	10.3858
6.4786	-12835.5	6.4651	12856	6.4786	35.1355	6.4651	10.331
6.4561	-12835.1	6.4426	12856	6.4561	34.9237	6.4426	10.4681
6.4335	-12836.3	6.42	12856	6.4335	34.7927	6.42	10.6554
6.4108	-12836	6.3973	12856	6.4108	34.77	6.3973	10.5732
6.3884	-12837.3	6.3748	12856	6.3884	34.821	6.3748	10.5587
6.3657	-12836	6.3523	12856	6.3657	34.8919	6.3523	11.098
6.3432	-12837.3	6.3251	12856	6.3432	35.1443	6.3251	13.7591
6.3207	-12836.3	6.3071	12856	6.3207	35.4253	6.3071	16.1507
6.2981	-12836.3	6.2846	12857	6.2981	35.6144	6.2846	12.6761
6.2758	-12836.3	6.2578	12856	6.2758	35.5472	6.2578	13.3538
6.2533	-12836.3	6.2303	12856	6.2533	35.7027	6.2303	16.8578
6.2307	-12835.5	6.2103	12856	6.2307	35.5914	6.2103	12.9673
6.2081	-12835.5	6.1855	12857	6.2081	35.4553	6.1855	11.1101
6.1855	-12835.5	6.1652	12857	6.1855	35.4253	6.1652	8.56901
6.163	-12835.5	6.1404	12857	6.163	35.7239	6.1404	12.5418
6.1404	-12835.5	6.111	12857.9	6.1404	35.8812	6.111	13.9028
6.1178	-12835.5	6.0929	12858.9	6.1178	35.913	6.0929	10.719
6.0952	-12835.5	6.0659	12857.9	6.0952	35.8688	6.0659	13.9688
6.0727	-12835.5	6.0433	12857.9	6.0727	35.9783	6.0433	18.645
6.05	-12835.5	6.0248	12858.9	6.05	35.9324	6.0248	19.0048
6.0278	-12835.5	6.0026	12859.8	6.0278	35.6621	6.0026	15.3579
6.0052	-12835.5	5.9799	12859.8	6.0052	35.6939	5.9799	14.8063
5.9826	-12835.5	5.9573	12859.8	5.9826	35.8087	5.9573	15.2995
5.9601	-12835.5	5.9349	12859.8	5.9601	35.7822	5.9349	15.5125
5.9375	-12835.5	5.9123	12860.8	5.9375	35.8282	5.9123	15.8214
5.9149	-12835.5	5.8897	12860.8	5.9149	35.8794	5.8897	16.366
5.8923	-12835.5	5.8672	12860.8	5.8923	36.1833	5.8672	16.5643
5.8698	-12834.5	5.8445	12860.8	5.8698	36.519	5.8445	17.0964
5.8471	-12833.6	5.8219	12862.7	5.8471	36.8176	5.8219	17.527
5.8246	-12833.6	5.7995	12862.7	5.8246	37.3336	5.7995	17.9582
5.802	-12832.4	5.7771	12862.7	5.802	37.5262	5.7771	18.3856
5.7794	-12832.7	5.7546	12862.7	5.7794	37.4785	5.7546	19.1201
5.7569	-12832.7	5.7321	12864.6	5.7569	37.3442	5.7321	19.5731
5.7343	-12832.7	5.7095	12863.6	5.7343	37.383	5.7095	20.2585
5.7117	-12831.5	5.6869	12864.6	5.7117	37.5579	5.6869	21.0638
5.6895	-12831.5	5.6643	12866.5	5.6895	37.6551	5.6643	21.7168
5.6669	-12831.5	5.6418	12867.4	5.6669	37.9166	5.6418	22.3535
5.6444	-12832.7	5.6192	12867.4	5.6444	37.8424	5.6192	23.0135
5.6218	-12831.5	5.5965	12868.3	5.6218	37.7876	5.5965	23.9355
5.5993	-12832.7	5.574	12869.3	5.5993	37.7983	5.574	24.2328
5.5766	-12831.5	5.5514	12869.3	5.5766	38.1427	5.5514	24.8404
5.5539	-12831.9	5.5291	12869.3	5.5539	38.4132	5.5291	25.674
5.5315	-12831.9	5.5066	12869.3	5.5315	38.5916	5.5066	26.5525
5.5089	-12830.9	5.4841	12871.2	5.5089	38.7966	5.4841	27.4699
5.4863	-12830.6	5.4614	12871.2	5.4863	38.6304	5.4614	28.2035
5.4637	-12831.5	5.4389	12873.1	5.4637	38.3371	5.4389	29.0958
5.4412	-12832.7	5.4163	12875.9	5.4412	38.2488	5.4163	30.4249
5.4186	-12831.5	5.3937	12875.9	5.4186	38.2505	5.3937	31.4447
5.3959	-12831.5	5.3666	12877.8	5.3959	38.2876	5.3666	33.611
5.3738	-12831.5	5.3486	12878.9	5.3738	38.5703	5.3486	36.5082
5.3512	-12830.6	5.326	12879.9	5.3512	38.6533	5.326	35.915
5.3286	-12829.7	5.2989	12882.8	5.3286	38.9501	5.2989	36.4902
5.306	-12830.9	5.2813	12881.7	5.306	39.2719	5.2813	35.4598
5.2812	-12829.7	5.2586	12882.8	5.2812	39.7257	5.2586	39.2848
5.2586	-12830.9	5.236	12884.7	5.2586	39.8126	5.236	41.671
5.2359	-12830.9	5.2136	12885.6	5.2359	39.9486	5.2136	43.3612
5.2135	-12830.9	5.1909	12887.5	5.2135	40.0723	5.1909	45.2382
5.1909	-12829.7	5.1683	12889.4	5.1909	39.7717	5.1683	47.5112
5.1683	-12830.9	5.1457	12891.3	5.1683	39.696	5.1457	49.4249
5.1457	-12830.9	5.1208	12892.3	5.1457	39.7755	5.1208	51.3933
5.1234	-12830.9	5.0983	12894.1	5.1234	39.7719	5.0983	53.5035
5.1008	-12830.9	5.0756	12897	5.1008	40.1341	5.0756	55.6533
5.0783	-12830	5.0536	12901.1	5.0783	40.5458	5.0536	58.0416
5.0557	-12829.1	5.0264	12900.8	5.0557	40.9063	5.0264	62.1483
5.0332	-12829.1	5.0084	12904.9	5.0332	40.9911	5.0084	67.3978
5.0106	-12829.1	4.9858	12906.9	5.0106	40.802	4.9858	66.9885
4.988	-12829.1	4.9632	12909.7	4.988	40.9045	4.9632	68.9135
4.9655	-12829.1	4.9406	12911.5	4.9655	40.9098	4.9406	71.774
4.9428	-12829.1	4.918	12913.4	4.9428	40.8233	4.918	74.7091
4.9202	-12829.1	4.891	12916.3	4.9202	40.9876	4.891	79.5002
4.8978	-12829.1	4.8729	12918.2	4.8978	41.0424	4.8729	84.8064
4.8755	-12829.1	4.8504	12922.3	4.8755	41.0706	4.8504	86.137
4.853	-12829.1	4.8278	12926	4.853	41.2332	4.8278	90.0094
4.8304	-12829.1	4.8056	12928.8	4.8304	41.4594	4.8056	93.9711
4.8077	-12828.2	4.783	12932.6	4.8077	42.0177	4.783	98.2661
4.7853	-12828.2	4.7604	12934.6	4.7853	42.3534	4.7604	102.593
4.7604	-12827.3	4.7378	12938.4	4.7604	42.6308	4.7378	107.409
4.74	-12826.5	4.7107	12943	4.74	43.0761	4.7107	114.229
4.7175	-12826.5	4.6926	12945.9	4.7175	43.5249	4.6926	120.863
4.6948	-12826.5	4.6701	12948.8	4.6948	43.6503	4.6701	123.523
4.6723	-12826.5	4.6474	12953.9	4.6723	43.7758	4.6474	128.309
4.6497	-12826.5	4.625	12957.7	4.6497	43.9242	4.625	134.269
4.6272	-12826.5	4.6023	12962.4	4.6272	44.0108	4.6023	140.496
4.6045	-12827.3	4.5798	12967.4	4.6045	43.9702	4.5798	147.714
4.582	-12827.5	4.5576	12972.1	4.582	44.1082	4.5576	154.934
4.5594	-12826.5	4.535	12977.8	4.5594	44.2405	4.535	163.089
4.5368	-12826.5	4.5124	12980.6	4.5368	44.274	4.5124	170.791
4.5142	-12826.5	4.4898	12985.4	4.5142	44.4649	4.4898	179.271
4.4916	-12826.5	4.4673	12991.1	4.4916	44.9084	4.4673	188.278
4.4691	-12826.5	4.4447	12998	4.4691	45.2087	4.4447	197.846
4.4469	-12826.5	4.4176	13005	4.4469	45.3625	4.4176	210.817
4.4243	-12825.5	4.3995	13009.6	4.4243	45.6681	4.3995	222.703
4.4017	-12825.6	4.377	13016.3	4.4017	45.9248	4.377	231.007
4.3791	-12824.5	4.3543	13023.3	4.3791	46.0763	4.3543	241.619
4.3566	-12824.5	4.3272	13030.9	4.3566	46.2884	4.3272	256.123
4.334	-12823.7	4.3092	13036.6	4.334	46.5833	4.3092	267.75
4.3114	-12823.7	4.2865	13043.5	4.3114	47.0693	4.2865	281.494
4.2887	-12822.8	4.264	13051	4.2887	47.587	4.264	296.34
4.2662	-12823.8	4.2414	13059	4.2662	48.2255	4.2414	311.529
4.2436	-12820.9	4.2191	13067.7	4.2436	48.672	4.2191	327.89
4.221	-12822	4.1967	13075.7	4.221	49.2698	4.1967	344.569
4.1985	-12822	4.174	13083.3	4.1985	49.7064	4.174	363.054
4.1762	-12822	4.1515	13092.1	4.1762	50.1533	4.1515	382.39
4.1537	-12822	4.1289	13099.7	4.1537	50.4343	4.1289	402.48
4.1311	-12820.1	4.1064	13109.5	4.1311	51.0272	4.1064	423.591
4.1085	-12821.2	4.077	13121.3	4.1085	51.5265	4.077	449.56
4.0859	-12821.2	4.0611	13129	4.0859	51.7454	4.0611	464.842
4.0633	-12821.2	4.034	13137.6	4.0633	51.9734	4.034	499.691
4.0408	-12821.2	4.0161	13149.7	4.0408	52.2473	4.0161	521.519
4.0182	-12821.2	3.9935	13161.4	4.0182	52.8075	3.9935	552.33
3.9957	-12821.2	3.9709	13171.1	3.9957	53.2757	3.9709	582.52
3.9731	-12820.2	3.9483	13182.9	3.9731	53.8802	3.9483	614
3.9505	-12819.4	3.926	13193.6	3.9505	54.3361	3.926	647.764
3.9283	-12818.4	3.9035	13205.4	3.9283	54.8979	3.9035	682.64
3.9057	-12817.6	3.8809	13218.3	3.9057	55.5006	3.8809	720.411
3.8832	-12817.6	3.8582	13230.9	3.8832	56.2161	3.8582	760.884
3.8604	-12815.8	3.8358	13245.9	3.8604	57.1508	3.8358	803.233
3.838	-12814.7	3.8132	13256.6	3.838	57.846	3.8132	848.211
3.8154	-12814.8	3.7839	13272.8	3.8154	58.5348	3.7839	901.701
3.7927	-12813.9	3.7635	13284.5	3.7927	59.0226	3.7635	941.532
3.7703	-12813	3.7454	13296.5	3.7703	59.6817	3.7454	988.757
3.7476	-12813	3.7229	13309.5	3.7476	60.6147	3.7229	1048.32
3.7228	-12812.1	3.7003	13323.5	3.7228	61.3585	3.7003	1107.23
3.7025	-12813.3	3.6778	13339.7	3.7025	61.8487	3.6778	1170.16
3.6799	-12812.1	3.6551	13353.6	3.6799	62.3554	3.6551	1233.84
3.6573	-12811.2	3.6324	13367.1	3.6573	63.0266	3.6324	1302.55
3.6346	-12812.4	3.61	13381	3.6346	63.5963	3.61	1374.92
3.6122	-12811.5	3.5873	13395.2	3.6122	64.1303	3.5873	1452.51
3.5896	-12811.5	3.5648	13409.6	3.5896	64.9237	3.5648	1536.59
3.567	-12810.6	3.5422	13423	3.567	65.8144	3.5422	1620.77
3.5444	-12808.8	3.5196	13437.3	3.5444	66.8941	3.5196	1707.33
3.5218	-12806.7	3.497	13452	3.5218	67.9339	3.497	1799.3
3.4992	-12807	3.4744	13466.7	3.4992	68.8718	3.4744	1896.58
3.4766	-12806.1	3.4519	13481.1	3.4766	69.7359	3.4519	2004.39
3.4541	-12804.3	3.4293	13494.2	3.4541	70.8156	3.4293	2108.88
3.4317	-12803.4	3.4071	13506	3.4317	72.1375	3.4071	2221.1
3.4093	-12802.5	3.3733	13520.5	3.4093	73.0849	3.3733	2378.01
3.3867	-12801.5	3.3553	13529.4	3.3867	74.4421	3.3553	2472.2
3.3642	-12799.7	3.3326	13540.7	3.3642	75.8186	3.3326	2617.55
3.3417	-12797.9	3.3101	13551.4	3.3417	77.5755	3.3101	2755.05
3.319	-12797.1	3.2876	13556.9	3.319	78.7064	3.2876	2897.94
3.2965	-12796.1	3.265	13562.4	3.2965	79.8568	3.265	3045.39
3.2739	-12794.3	3.2424	13565.5	3.2739	81.1082	3.2424	3192.46
3.2514	-12793.5	3.2197	13568.5	3.2514	82.4918	3.2197	3351.09
3.2243	-12791.7	3.1973	13568.6	3.2243	85.7224	3.1973	3515.79
3.2038	-12790.7	3.1747	13567.2	3.2038	89.8363	3.1747	3681.87
3.1818	-12788.9	3.1524	13557.7	3.1818	88.6826	3.1524	3862.94
3.1569	-12787.1	3.13	13550.5	3.1569	89.522	3.13	4037.9
3.1366	-12786.2	3.1073	13538.1	3.1366	90.1579	3.1073	4222.06
3.114	-12784.4	3.0848	13524.4	3.114	92.2365	3.0848	4413.05
3.0915	-12784.4	3.0531	13492.1	3.0915	93.8058	3.0531	4693.71
3.0689	-12783.5	3.0328	13470.4	3.0689	95.2973	3.0328	4879.03
3.0462	-12781.7	3.0124	13441.8	3.0462	96.6545	3.0124	5085.35
3.0237	-12779.9	2.9898	13410	3.0237	98.2167	2.9898	5293.69
3.0011	-12779	2.9673	13372	3.0011	99.9273	2.9673	5512.06
2.9785	-12776.2	2.9448	13329.2	2.9785	101.666	2.9448	5733.87
2.956	-12775.3	2.9222	13279.4	2.956	103.215	2.9222	5960.62
2.9338	-12774.6	2.8996	13224.1	2.9338	105.104	2.8996	6180.6
2.9111	-12772.8	2.8771	13160.6	2.9111	107.161	2.8771	6420.45
2.8886	-12770.1	2.8545	13094.1	2.8886	109.812	2.8545	6654.85
2.8661	-12767.4	2.8318	13022.9	2.8661	112.895	2.8318	6886.16
2.8435	-12765.9	2.8093	12945.6	2.8435	115.726	2.8093	7122.31
2.821	-12761.9	2.7867	12862.5	2.821	118.19	2.7867	7363.39
2.7983	-12759.3	2.7641	12771.2	2.7983	120.721	2.7641	7603.95
2.7757	-12758.7	2.7416	12674.9	2.7757	123.242	2.7416	7842.66
2.7532	-12756.9	2.719	12573.8	2.7532	126.212	2.719	8083.84
2.7306	-12753.2	2.6964	12466.6	2.7306	129.196	2.6964	8324.37
2.7084	-12751.4	2.6738	12352	2.7084	131.932	2.6738	8551.22
2.6857	-12749.6	2.6513	12231.6	2.6857	134.795	2.6513	8781.92
2.6632	-12745.1	2.6287	12108	2.6632	138.662	2.6287	9014.2
2.6403	-12742.3	2.6065	11975.3	2.6403	142.615	2.6065	9232.49
2.6176	-12738.7	2.5725	11788.9	2.6176	146.751	2.5725	9516.85
2.5951	-12734.2	2.5545	11667.2	2.5951	151.283	2.5545	9718.21
2.5724	-12729.6	2.5297	11518.1	2.5724	155.829	2.5297	9917.33
2.5498	-12727.1	2.5071	11370.6	2.5498	160.629	2.5071	10109.3
2.5274	-12722.6	2.4844	11221	2.5274	165.148	2.4844	10297.1
2.5047	-12719	2.4619	11069.2	2.5047	169.609	2.4619	10475.3
2.4821	-12714.5	2.4394	10915.3	2.4821	174.651	2.4394	10645.7
2.46	-12709.3	2.4168	10757.3	2.46	180.282	2.4168	10807
2.4375	-12705.7	2.3943	10599.1	2.4375	185.685	2.3943	10958
2.4148	-12701.2	2.372	10442.6	2.4148	190.762	2.372	11101.7
2.3923	-12696.6	2.3494	10284.1	2.3923	197.339	2.3494	11234.6
2.3651	-12689.4	2.3269	10127.5	2.3651	205.803	2.3269	11361.2
2.3471	-12684	2.3043	9968.74	2.3471	213.688	2.3043	11475.9
2.3245	-12678.6	2.2818	9814.86	2.3245	216.771	2.2818	11582.3
2.3019	-12674.4	2.2591	9661.88	2.3019	221.906	2.2591	11680
2.2749	-12667.3	2.2366	9512.81	2.2749	231.932	2.2366	11769.6
2.2568	-12661.8	2.214	9364.73	2.2568	241	2.214	11848.7
2.2343	-12654.6	2.1913	9221.48	2.2343	248.172	2.1913	11923.2
2.2117	-12648.6	2.1688	9078.25	2.2117	256.217	2.1688	11989
2.189	-12643.1	2.1462	8939.95	2.189	263.969	2.1462	12046.4
2.1669	-12636.8	2.124	8804.56	2.1669	272.231	2.124	12098
2.1442	-12628.6	2.1015	8672.26	2.1442	281.483	2.1015	12143.4
2.1217	-12620.5	2.0789	8543.75	2.1217	291.768	2.0789	12186.1
2.0992	-12614.6	2.0562	8418.34	2.0992	303.225	2.0562	12221.6
2.0766	-12603.7	2.0337	8297.7	2.0766	314.771	2.0337	12255
2.0539	-12593.8	2.0112	8178.21	2.0539	326.841	2.0112	12285.6
2.0312	-12584.8	1.9886	8063.62	2.0312	339.179	1.9886	12312.2
2.0089	-12576.7	1.9661	7952.03	2.0089	351.647	1.9661	12334.9
1.9862	-12567.9	1.9434	7845.36	1.9862	365.62	1.9434	12356.2
1.9636	-12553.5	1.9208	7742.66	1.9636	381.739	1.9208	12376.9
1.9411	-12541.9	1.8982	7642.91	1.9411	399.18	1.8982	12396.7
1.9117	-12526.8	1.8757	7546.13	1.9117	418.171	1.8757	12415.4
1.8962	-12516.9	1.8535	7451.32	1.8962	430.338	1.8535	12433.2
1.8737	-12502.5	1.8309	7359.47	1.8737	453.655	1.8309	12451.5
1.8466	-12487.4	1.8083	7271.57	1.8466	476.135	1.8083	12470.7
1.8285	-12474.8	1.7858	7182.69	1.8285	491.099	1.7858	12490
1.806	-12461.2	1.7631	7097.77	1.806	517.719	1.7631	12509.2
1.7834	-12447	1.7406	7014.51	1.7834	541.557	1.7406	12530.7
1.7608	-12431.9	1.7179	6933.52	1.7608	565.455	1.7179	12552.4
1.7382	-12415.7	1.6954	6855.19	1.7382	591.419	1.6954	12576.4
1.7155	-12398	1.6728	6776.84	1.7155	620.506	1.6728	12600.9
1.6931	-12377.2	1.6502	6698.8	1.6931	651.274	1.6502	12625
1.6704	-12356.7	1.6277	6622.72	1.6704	684.345	1.6277	12651.2
1.6457	-12331.6	1.6051	6550.27	1.6457	721.986	1.6051	12678.7
1.6253	-12309.3	1.5826	6476.81	1.6253	760.237	1.5826	12707.1
1.6026	-12287.8	1.5604	6405.67	1.6026	797.263	1.5604	12735.3
1.5737	-12262.1	1.5378	6335.16	1.5737	846.25	1.5378	12764.2
1.5558	-12241.4	1.5152	6265.61	1.5558	884.178	1.5152	12792.6
1.5309	-12211.9	1.4926	6194.09	1.5309	937.268	1.4926	12824
1.5128	-12187.8	1.47	6126.49	1.5128	982.315	1.47	12855.5
1.4902	-12158.3	1.4475	6059.27	1.4902	1038.27	1.4475	12885.1
1.4676	-12127.7	1.425	5993.64	1.4676	1094.93	1.425	12916.5
1.4451	-12095.5	1.4023	5925.61	1.4451	1157.15	1.4023	12948.2
1.4226	-12062.6	1.3798	5858.38	1.4226	1224.25	1.3798	12978.4
1.3999	-12026.8	1.3572	5793.7	1.3999	1297.91	1.3572	13009.4
1.3774	-11991	1.3345	5727.02	1.3774	1373.94	1.3345	13038.9
1.3548	-11954.4	1.3124	5662.74	1.3548	1455.14	1.3124	13069
1.3322	-11914	1.2893	5599.01	1.3322	1544.91	1.2893	13098.5
1.3095	-11871	1.2672	5535.27	1.3095	1643.12	1.2672	13127.5
1.287	-11825.5	1.2447	5470.98	1.287	1750.49	1.2447	13154.7
1.2645	-11779	1.2221	5407.75	1.2645	1864.35	1.2221	13185
1.2419	-11727.7	1.1995	5345.95	1.2419	1988.08	1.1995	13213.5
1.2194	-11676.7	1.1768	5284.6	1.2194	2120.95	1.1768	13240.7
1.1854	-11601.2	1.1544	5222.79	1.1854	2314.41	1.1544	13268.7
1.1674	-11553.7	1.1318	5160.96	1.1674	2443.57	1.1318	13296.8
1.1449	-11492.6	1.1092	5099.6	1.1449	2611.93	1.1092	13323.5
1.1199	-11424.2	1.0866	5037.75	1.1199	2802.01	1.0866	13352.5
1.0978	-11354	1.064	4977.88	1.0978	2996.5	1.064	13380.5
1.0751	-11281	1.0414	4917.49	1.0751	3209.07	1.0414	13406.8
1.0526	-11206	1.0189	4858.08	1.0526	3435.91	1.0189	13435.2
1.0301	-11130.1	0.9967	4798.16	1.0301	3680.6	0.9967	13463.7
1.0076	-11048.6	0.9741	4735.78	1.0076	3944.93	0.9741	13493.9
0.9849	-10964.4	0.9516	4678.3	0.9849	4226.86	0.9516	13521.9
0.9533	-10834.4	0.929	4618.88	0.9533	4643.82	0.929	13550.1
0.9352	-10747.7	0.9063	4560.9	0.9352	4951.48	0.9063	13578.7
0.9126	-10638.9	0.8838	4500.93	0.9126	5304.21	0.8838	13608.3
0.8901	-10520.6	0.8611	4443.91	0.8901	5686.19	0.8611	13640.8
0.8674	-10395.6	0.8385	4384.91	0.8674	6100.15	0.8385	13668.4
0.8448	-10259.9	0.8159	4325.9	0.8448	6551.35	0.8159	13699
0.8226	-10115.5	0.7935	4267.87	0.8226	7031.89	0.7935	13728.6
0.8	-9963.96	0.7709	4210.81	0.8	7540.45	0.7709	13759.7
0.7775	-9800.6	0.7481	4154.73	0.7775	8087.76	0.7481	13788.8
0.7549	-9631.8	0.7235	4084.77	0.7549	8671.42	0.7235	13823.4
0.7233	-9387.64	0.7031	4001.99	0.7233	9541.5	0.7031	13846.2
0.703	-9201.82	0.6806	3977.01	0.703	10203.3	0.6806	13882.1
0.6805	-8982.85	0.658	3929.32	0.6805	10864.4	0.658	13912.7
0.6579	-8753.03	0.6353	3876.16	0.6579	11619	0.6353	13944.4
0.6352	-8509.37	0.6128	3820.02	0.6352	12384.7	0.6128	13975.5
0.6127	-8246.06	0.5902	3765.35	0.6127	13202.9	0.5902	14006.1
0.5901	-7958.61	0.5681	3710.67	0.5901	14106	0.5681	14036.8
0.5676	-7663.91	0.5455	3656.98	0.5676	14972.1	0.5455	14070.4
0.5454	-7353.69	0.5225	3603.63	0.5454	15868.3	0.5225	14105.5
0.5228	-7024.08	0.5004	3548.91	0.5228	16787.7	0.5004	14139.1
0.5002	-6678.76	0.4777	3495.68	0.5002	17716.1	0.4777	14171.8
0.4777	-6315.29	0.4528	3440.45	0.4777	18646.6	0.4528	14207.4
0.4549	-5935.13	0.4301	3389.52	0.4549	19578.1	0.4301	14246
0.4323	-5540.63	0.4077	3338.22	0.4323	20499.1	0.4077	14284.6
0.4099	-5132.4	0.3851	3284.45	0.4099	21406.4	0.3851	14321.8
0.3872	-4709.77	0.3626	3231.97	0.3872	22291.6	0.3626	14361.3
0.3648	-4273.31	0.3401	3179.65	0.3648	23159.7	0.3401	14401
0.3263	-3564.45	0.3174	3129.12	0.3263	24568	0.3174	14444.1
0.3082	-3162.56	0.2948	3079.07	0.3082	25307.4	0.2948	14488.2
0.2861	-2698.09	0.2723	3029	0.2861	25982.8	0.2723	14531.8
0.2635	-2238.7	0.2497	2977.13	0.2635	26687.7	0.2497	14578.5
0.2386	-1732.14	0.227	2928.01	0.2386	27479.3	0.227	14629.1
0.2182	-1328.98	0.2045	2879.39	0.2182	28085.2	0.2045	14681.3
0.1935	-821.506	0.1819	2829.74	0.1935	28865.1	0.1819	14735.4
0.1731	-427.757	0.1593	2782.05	0.1731	29429.9	0.1593	14792.5
0.1416	196.321	0.1368	2732.14	0.1416	30372.7	0.1368	14854.7
0.1235	577.781	0.1141	2685.43	0.1235	30925.3	0.1141	14920.8
0.0896	1191.36	0.092	2639.43	0.0896	31924.3	0.092	14992.9
0.0715	1540.37	0.0694	2592.69	0.0715	32492.6	0.0694	15073.1
0.0489	2006.82	0.0468	2545.65	0.0489	33211.8	0.0468	15152.8
0.0215	2509.3	0.0243	2500.32	0.0215	34084.5	0.0243	15246.6
0.0035	2894.43	0.0015	2453.72	0.0035	34767	0.0015	15343.8
-0.0188	3343.06	-0.0208	2410.57	-0.0188	35628.1	-0.0208	15457.7
-0.0413	3791.08	-0.0434	2367.86	-0.0413	36560.7	-0.0434	15579.7
-0.0638	4233.53	-0.066	2325.12	-0.0638	37535.5	-0.066	15712.2
-0.0861	4657.13	-0.0885	2279.38	-0.0861	38448.2	-0.0885	15828.3
-0.1132	5069.86	-0.1111	2230.67	-0.1132	38956.1	-0.1111	15897.8
-0.1312	5298.53	-0.1337	2176.36	-0.1312	38691.7	-0.1337	15865
-0.1541	5540.11	-0.1563	2115.41	-0.1541	37917.1	-0.1563	15767.7
-0.1767	5751.14	-0.181	2040.1	-0.1767	36998.5	-0.181	15624.2
-0.1994	5960.01	-0.2015	1979.67	-0.1994	36086.9	-0.2015	15519.3
-0.2214	6174.26	-0.2239	1917.6	-0.2214	35216.8	-0.2239	15408.5
-0.244	6400.38	-0.2465	1853.76	-0.244	34423.9	-0.2465	15310.7
-0.2668	6635.95	-0.2688	1790.78	-0.2668	33692.5	-0.2688	15220
-0.2892	6878.83	-0.2913	1726.78	-0.2892	32988.7	-0.2913	15138.8
-0.3118	7129.81	-0.314	1664.22	-0.3118	32310	-0.314	15063.1
-0.3344	7390.92	-0.3365	1600.29	-0.3344	31671.6	-0.3365	14992.4
-0.3569	7656.97	-0.3591	1539.04	-0.3569	31033.7	-0.3591	14928.3
-0.3796	7933.35	-0.3816	1477.42	-0.3796	30392.7	-0.3816	14868.1
-0.4022	8215.3	-0.4043	1414.12	-0.4022	29766.7	-0.4043	14811
-0.4249	8505.73	-0.427	1351.7	-0.4249	29119.5	-0.427	14756.3
-0.4496	8823.04	-0.4494	1288.92	-0.4496	28424.5	-0.4494	14704.2
-0.4722	9139.27	-0.4719	1225.19	-0.4722	27743	-0.4719	14657
-0.4943	9463.35	-0.4945	1161.35	-0.4943	27037	-0.4945	14610.4
-0.5192	9825.67	-0.5171	1096.79	-0.5192	26201.7	-0.5171	14565.3
-0.5395	10073.5	-0.5397	1032.01	-0.5395	25558	-0.5397	14521.6
-0.5621	10463.3	-0.5645	954.068	-0.5621	24773.7	-0.5645	14474
-0.5846	10821.2	-0.5849	884.209	-0.5846	23957.3	-0.5849	14439.8
-0.6071	11169.9	-0.6074	835.756	-0.6071	23108.3	-0.6074	14401.2
-0.6299	11510.6	-0.6297	775.734	-0.6299	22225	-0.6297	14362
-0.6524	11843.1	-0.6522	711.807	-0.6524	21328.6	-0.6522	14325
-0.6749	12162.8	-0.6747	649.954	-0.6749	20420.4	-0.6747	14290.8
-0.6975	12469.6	-0.6973	586.13	-0.6975	19486.1	-0.6973	14253.6
-0.7202	12756.9	-0.72	522.937	-0.7202	18542.5	-0.72	14222.5
-0.7427	13022.8	-0.7426	460.003	-0.7427	17589	-0.7426	14190.8
-0.7648	13271	-0.7695	386.319	-0.7648	16650.2	-0.7695	14148.3
-0.7875	13495.5	-0.7877	342.08	-0.7875	15729.9	-0.7877	14122.1
-0.81	13694.2	-0.8102	270.602	-0.81	14820.7	-0.8102	14094.3
-0.8327	13867.3	-0.8329	203.918	-0.8327	13932.9	-0.8329	14064.8
-0.8554	14009.6	-0.8578	135.725	-0.8554	13065.3	-0.8578	14029.2
-0.8778	14134.3	-0.878	87.8098	-0.8778	12244.3	-0.878	14000.5
-0.9005	14239.7	-0.9164	-22.8619	-0.9005	11462	-0.9164	13945.7
-0.9229	14323.9	-0.9364	-85.0502	-0.9229	10718	-0.9364	13914
-0.9455	14388.8	-0.959	-164.401	-0.9455	10006.8	-0.959	13882.4
-0.9771	14451.6	-0.9814	-235.024	-0.9771	9051.29	-0.9814	13854.3
-0.9952	14475.9	-1.0018	-291.048	-0.9952	8509.07	-1.0018	13830.5
-1.0177	14489.5	-1.0243	-344.094	-1.0177	7954.7	-1.0243	13801.4
-1.0405	14491	-1.047	-406.11	-1.0405	7427.52	-1.047	13770.8
-1.063	14484	-1.0696	-469.784	-1.063	6918.51	-1.0696	13742.2
-1.0854	14467.3	-1.0967	-550.482	-1.0854	6448.89	-1.0967	13705.8
-1.1081	14440	-1.1147	-610.409	-1.1081	6013.73	-1.1147	13685
-1.1306	14406.6	-1.1372	-666.429	-1.1306	5609.03	-1.1372	13658.9
-1.1532	14369.6	-1.1598	-729.187	-1.1532	5235.11	-1.1598	13630.8
-1.1759	14331.8	-1.1824	-793.744	-1.1759	4887.38	-1.1824	13604
-1.2096	14275	-1.205	-860.234	-1.2096	4435.31	-1.205	13574.6
-1.2278	14238.5	-1.2277	-926.572	-1.2278	4182.92	-1.2277	13549.4
-1.2503	14192.9	-1.252	-1001.17	-1.2503	3904.04	-1.252	13516.3
-1.2726	14146.8	-1.2724	-1067.27	-1.2726	3649.17	-1.2724	13492.3
-1.2952	14101.9	-1.2951	-1129.03	-1.2952	3410.82	-1.2951	13466.2
-1.3177	14055.5	-1.3175	-1194.35	-1.3177	3186.22	-1.3175	13440.4
-1.3403	14011.8	-1.3401	-1261.66	-1.3403	2984.01	-1.3401	13412.9
-1.3629	13970	-1.3627	-1329.21	-1.3629	2794.87	-1.3627	13386.3
-1.3855	13927.3	-1.3853	-1398.22	-1.3855	2620.32	-1.3853	13357.8
-1.408	13884.6	-1.4078	-1467.96	-1.408	2456.94	-1.4078	13327.8
-1.4306	13843.3	-1.4304	-1536.6	-1.4306	2302.2	-1.4304	13299.6
-1.4531	13804.2	-1.453	-1605.45	-1.4531	2161.71	-1.453	13270.5
-1.4757	13764.2	-1.4756	-1674.67	-1.4757	2026.61	-1.4756	13242
-1.5006	13720.6	-1.4983	-1745.11	-1.5006	1889.9	-1.4983	13212.1
-1.5254	13679.7	-1.5204	-1814.9	-1.5254	1771.74	-1.5204	13184
-1.5434	13649.2	-1.5452	-1897.8	-1.5434	1684.66	-1.5452	13152.1
-1.566	13619.1	-1.5655	-1973.45	-1.566	1581.65	-1.5655	13127.4
-1.5884	13588.8	-1.5882	-2031.11	-1.5884	1492.78	-1.5882	13099.3
-1.6108	13562.7	-1.6107	-2099.63	-1.6108	1407.63	-1.6107	13068.4
-1.6334	13535	-1.6356	-2173.54	-1.6334	1331.69	-1.6356	13037.3
-1.6562	13505.8	-1.6582	-2246.48	-1.6562	1258.99	-1.6582	13006.8
-1.6786	13479.5	-1.6808	-2318.69	-1.6786	1189.86	-1.6808	12971.6
-1.7014	13455.3	-1.7035	-2392.34	-1.7014	1128.81	-1.7035	12942.4
-1.7239	13432.9	-1.7259	-2465.48	-1.7239	1068.91	-1.7259	12911.8
-1.7463	13408.3	-1.7485	-2540.84	-1.7463	1012.91	-1.7485	12880.1
-1.7712	13383.6	-1.7707	-2616.44	-1.7712	954.966	-1.7707	12850.4
-1.7916	13365.6	-1.7932	-2691.04	-1.7916	915.199	-1.7932	12820.5
-1.8183	13342.3	-1.816	-2766.85	-1.8183	860.148	-1.816	12789.6
-1.8362	13325.4	-1.8384	-2843.43	-1.8362	826.091	-1.8384	12761.5
-1.8588	13308.9	-1.8609	-2919.5	-1.8588	784.47	-1.8609	12734.3
-1.8814	13293	-1.8835	-2998.01	-1.8814	746.249	-1.8835	12706.8
-1.904	13273.4	-1.9061	-3076.5	-1.904	709.222	-1.9061	12680.9
-1.9266	13256.9	-1.9287	-3156.51	-1.9266	674.994	-1.9287	12655.7
-1.9492	13242	-1.9513	-3239	-1.9492	643.822	-1.9513	12631.5
-1.9717	13228.2	-1.9716	-3322.4	-1.9717	614.876	-1.9716	12607
-1.9942	13213.1	-1.994	-3406.85	-1.9942	587.12	-1.994	12584.8
-2.0169	13201.4	-2.0171	-3493.28	-2.0169	562.594	-2.0171	12563.6
-2.0394	13187.9	-2.0392	-3581.09	-2.0394	538.078	-2.0392	12541.6
-2.0664	13175.3	-2.0618	-3672.2	-2.0664	511.233	-2.0618	12519.9
-2.0847	13166.9	-2.0845	-3766.27	-2.0847	495.787	-2.0845	12499.1
-2.1072	13157.5	-2.107	-3861.83	-2.1072	473.855	-2.107	12479.9
-2.1299	13149.3	-2.1297	-3959.85	-2.1299	454.036	-2.1297	12457.6
-2.1524	13138.2	-2.1544	-4064.07	-2.1524	435.823	-2.1544	12434.9
-2.1795	13126.2	-2.177	-4169.51	-2.1795	413.73	-2.177	12411.7
-2.1971	13115.9	-2.1995	-4275.75	-2.1971	395.099	-2.1995	12386.8
-2.2197	13106.9	-2.2222	-4387.84	-2.2197	383.069	-2.2222	12360.1
-2.2424	13097.8	-2.2448	-4502.9	-2.2424	369.596	-2.2448	12331
-2.2647	13090.3	-2.2672	-4621.16	-2.2647	355.694	-2.2672	12298.4
-2.2874	13081.9	-2.2922	-4756.73	-2.2874	342.391	-2.2922	12256.2
-2.31	13075.6	-2.3121	-4848.09	-2.31	329.826	-2.3121	12220.9
-2.3326	13068.3	-2.3346	-4992.73	-2.3326	317.771	-2.3346	12177.5
-2.3552	13060.8	-2.3573	-5128.99	-2.3552	306.677	-2.3573	12126.9
-2.3778	13056.2	-2.3798	-5266.19	-2.3778	296.264	-2.3798	12070.9
-2.4004	13050.5	-2.4025	-5407.81	-2.4004	286.562	-2.4025	12008
-2.4229	13044.2	-2.425	-5550.83	-2.4229	277.197	-2.425	11936.6
-2.4455	13040.6	-2.4476	-5698.23	-2.4455	268.595	-2.4476	11860.2
-2.4681	13033.9	-2.4702	-5850.02	-2.4681	259.969	-2.4702	11772.6
-2.4907	13027.5	-2.4927	-6003.62	-2.4907	250.972	-2.4927	11674.9
-2.5151	13021	-2.5153	-6162.66	-2.5151	241.87	-2.5153	11568.5
-2.5379	13016.7	-2.5381	-6323.35	-2.5379	233.432	-2.5381	11454.1
-2.5605	13011.1	-2.5607	-6488.5	-2.5605	226.623	-2.5607	11331.5
-2.583	13007.5	-2.5832	-6656.34	-2.583	220.399	-2.5832	11194.5
-2.6101	13001.7	-2.6057	-6824.54	-2.6101	213.943	-2.6057	11054.2
-2.628	12998.1	-2.6282	-6994.39	-2.628	210.167	-2.6282	10898.8
-2.6506	12994.5	-2.6505	-7167.49	-2.6506	202.643	-2.6505	10738
-2.6733	12990.8	-2.6735	-7348.31	-2.6733	196.702	-2.6735	10558.7
-2.6958	12988.1	-2.696	-7519.85	-2.6958	190.678	-2.696	10379.5
-2.7183	12982.4	-2.7186	-7693.15	-2.7183	184.748	-2.7186	10189.3
-2.7408	12978.7	-2.741	-7868.7	-2.7408	179.332	-2.741	9987.03
-2.7635	12975.1	-2.7637	-8043.1	-2.7635	174.439	-2.7637	9781.56
-2.7856	12972.4	-2.7858	-8212.71	-2.7856	169.772	-2.7858	9566.62
-2.8081	12967.7	-2.8083	-8382.39	-2.8081	165.119	-2.8083	9338.22
-2.8331	12964	-2.8311	-8549.87	-2.8331	160.736	-2.8311	9118.98
-2.8533	12960.4	-2.8535	-8715.78	-2.8533	158.742	-2.8535	8886.43
-2.876	12957.8	-2.8761	-8877.52	-2.876	152.153	-2.8761	8649.35
-2.8985	12954.1	-2.8987	-9035.6	-2.8985	147.444	-2.8987	8405.81
-2.921	12951.4	-2.9212	-9189.12	-2.921	143.315	-2.9212	8159.43
-2.9437	12949.6	-2.9461	-9355.05	-2.9437	139.963	-2.9461	7880.79
-2.9663	12947.8	-2.9665	-9476.26	-2.9663	136.98	-2.9665	7666.51
-2.989	12946.8	-2.9893	-9630.48	-2.989	134.194	-2.9893	7413.07
-3.0114	12944.2	-3.0116	-9772.74	-3.0114	131.21	-3.0116	7159.86
-3.0336	12942.4	-3.0342	-9907	-3.0336	128.467	-3.0342	6910.68
-3.0562	12939.3	-3.0564	-10037.2	-3.0562	125.754	-3.0564	6662.47
-3.0788	12937.5	-3.0789	-10164.2	-3.0788	122.955	-3.0789	6407.53
-3.1014	12934.8	-3.1016	-10286.2	-3.1014	120.198	-3.1016	6166.93
-3.124	12932	-3.1242	-10400.2	-3.124	117.016	-3.1242	5923.85
-3.1488	12930.2	-3.1467	-10507.3	-3.1488	113.284	-3.1467	5696.76
-3.169	12929.4	-3.1692	-10611.3	-3.169	109.968	-3.1692	5462.23
-3.1918	12928.4	-3.192	-10717	-3.1918	109.721	-3.192	5222.3
-3.2143	12927.6	-3.219	-10825.4	-3.2143	108.236	-3.219	4978.9
-3.2369	12925.5	-3.2392	-10916.5	-3.2369	106.148	-3.2392	4778.32
-3.2595	12925.7	-3.2597	-10993.9	-3.2595	104.383	-3.2597	4564.74
-3.2816	12921.9	-3.2821	-11076.9	-3.2816	102.43	-3.2821	4362.84
-3.3043	12920.1	-3.3049	-11155.1	-3.3043	100.352	-3.3049	4159.96
-3.3268	12919.2	-3.3274	-11230.3	-3.3268	98.5279	-3.3274	3970.82
-3.3493	12919.2	-3.3499	-11305.6	-3.3493	96.9657	-3.3499	3779.41
-3.372	12918.3	-3.3726	-11375.7	-3.372	95.2693	-3.3726	3595.08
-3.3947	12917.4	-3.3953	-11442.2	-3.3947	94.0532	-3.3953	3421.18
-3.4174	12916.5	-3.4177	-11504.5	-3.4174	92.4414	-3.4177	3247.63
-3.4397	12914.7	-3.4399	-11565	-3.4397	90.3702	-3.4399	3087.56
-3.4623	12913.8	-3.4625	-11620.8	-3.4623	88.4969	-3.4625	2931.31
-3.4849	12912	-3.4851	-11675.4	-3.4849	87.0194	-3.4851	2776.86
-3.5074	12911	-3.5076	-11730.1	-3.5074	85.4855	-3.5076	2636
-3.5296	12910.2	-3.5302	-11780	-3.5296	84.3756	-3.5302	2498.87
-3.5522	12909.2	-3.5528	-11825.1	-3.5522	83.2304	-3.5528	2367.13
-3.5747	12907.4	-3.5754	-11870.1	-3.5747	81.5762	-3.5754	2241
-3.5973	12905.6	-3.5979	-11912.2	-3.5973	79.9787	-3.5979	2115.24
-3.62	12905.6	-3.6251	-11961.1	-3.62	78.2116	-3.6251	1981.54
-3.6425	12903.8	-3.6476	-12003.4	-3.6425	76.5857	-3.6476	1868.72
-3.665	12903	-3.6656	-12037.9	-3.665	75.5394	-3.6656	1793.2
-3.6921	12902	-3.6878	-12075.5	-3.6921	74.6133	-3.6878	1690.84
-3.7101	12900.8	-3.7127	-12111.9	-3.7101	74.6345	-3.7127	1592.79
-3.7328	12899	-3.7353	-12145.7	-3.7328	72.6977	-3.7353	1501.04
-3.7553	12899	-3.7577	-12178.4	-3.7553	71.4467	-3.7577	1417.8
-3.7779	12898	-3.7804	-12209.1	-3.7779	70.0118	-3.7804	1338.17
-3.8004	12896.2	-3.8029	-12238.1	-3.8004	68.7536	-3.8029	1261.83
-3.8231	12897.5	-3.8256	-12267	-3.8231	68.1239	-3.8256	1190.62
-3.8459	12896.2	-3.8483	-12296.1	-3.8459	67.6227	-3.8483	1120.17
-3.8682	12897.5	-3.8707	-12323	-3.8682	66.887	-3.8707	1058.09
-3.8908	12895.4	-3.8955	-12350.9	-3.8908	66.3152	-3.8955	991.415
-3.9134	12894.4	-3.918	-12376.3	-3.9134	65.8416	-3.918	933.028
-3.9401	12894.4	-3.9384	-12394	-3.9401	66.2692	-3.9384	881.416
-3.9582	12894.4	-3.9609	-12415.4	-3.9582	67.6033	-3.9609	834.996
-3.9807	12894.4	-3.9831	-12435	-3.9807	64.1699	-3.9831	789.366
-4.0033	12894.4	-4.0059	-12457.6	-4.0033	62.8109	-4.0059	742.997
-4.0259	12893.6	-4.0283	-12476.9	-4.0259	62.1748	-4.0283	701.548
-4.0485	12892.6	-4.0509	-12496.7	-4.0485	61.7348	-4.0509	662.152
-4.071	12892.6	-4.0735	-12513.4	-4.071	61.2878	-4.0735	625.728
-4.0958	12891.8	-4.096	-12531.2	-4.0958	60.7612	-4.096	590.384
-4.1184	12890.8	-4.1186	-12547.1	-4.1184	60.0421	-4.1186	555.703
-4.1411	12890	-4.1412	-12561.9	-4.1411	59.3387	-4.1412	524.304
-4.1637	12890	-4.1662	-12580.5	-4.1637	58.4816	-4.1662	491.087
-4.1861	12889	-4.1886	-12594.3	-4.1861	58.0045	-4.1886	462.705
-4.2088	12889	-4.2089	-12607.6	-4.2088	57.4955	-4.2089	434.862
-4.2314	12888.2	-4.2316	-12620.8	-4.2314	57.1351	-4.2316	412.325
-4.254	12888.2	-4.2538	-12630.9	-4.254	56.6528	-4.2538	390.619
-4.2764	12888.2	-4.2769	-12643.2	-4.2764	55.8028	-4.2769	370.32
-4.2989	12888.2	-4.2991	-12655.3	-4.2989	55.361	-4.2991	349.718
-4.3214	12888.2	-4.3219	-12665.5	-4.3214	54.8804	-4.3219	330.252
-4.3438	12887.1	-4.3444	-12676	-4.3438	54.3015	-4.3444	311.588
-4.3665	12888.2	-4.3667	-12687	-4.3665	53.6753	-4.3667	294.201
-4.389	12887.2	-4.3892	-12694.5	-4.389	53.3677	-4.3892	278.036
-4.4116	12887.2	-4.4118	-12703.6	-4.4116	52.8059	-4.4118	263.236
-4.4343	12885.2	-4.4344	-12712.2	-4.4343	52.2676	-4.4344	249.916
-4.4567	12886.3	-4.4569	-12719.8	-4.4567	51.8603	-4.4569	235.678
-4.4795	12885.4	-4.4796	-12727.2	-4.4795	51.1995	-4.4796	223.436
-4.5019	12885.4	-4.5021	-12734.8	-4.5019	50.5598	-4.5021	212.135
-4.5244	12885.4	-4.527	-12739.2	-4.5244	50.021	-4.527	198.145
-4.547	12882.5	-4.5472	-12745.8	-4.547	49.6492	-4.5472	184.517
-4.5693	12882.5	-4.572	-12750.4	-4.5693	49.331	-4.572	178.629
-4.592	12882.5	-4.5926	-12757	-4.592	48.9354	-4.5926	172.283
-4.6144	12882.5	-4.6149	-12763.7	-4.6144	48.6933	-4.6149	162.897
-4.6369	12881.6	-4.6375	-12768.4	-4.6369	48.5165	-4.6375	154.089
-4.6596	12881.6	-4.6602	-12772.9	-4.6596	47.9601	-4.6602	145.994
-4.6822	12881.6	-4.6827	-12779.4	-4.6822	47.6332	-4.6827	138.225
-4.7048	12882.7	-4.7054	-12783.3	-4.7048	47.5683	-4.7054	131.523
-4.7275	12880.7	-4.728	-12788	-4.7275	47.322	-4.728	124.911
-4.75	12880.7	-4.7505	-12793.8	-4.75	47.0837	-4.7505	118.699
-4.7725	12881.6	-4.773	-12796.4	-4.7725	47.0571	-4.773	112.906
-4.7951	12880.7	-4.7957	-12800.2	-4.7951	46.7762	-4.7957	107.273
-4.8176	12880.7	-4.8227	-12804	-4.8176	46.5711	-4.8227	102.67
-4.8402	12880.7	-4.8408	-12806.8	-4.8402	46.2744	-4.8408	101.313
-4.8628	12880.7	-4.8634	-12809.4	-4.8628	45.7372	-4.8634	93.054
-4.8853	12880.7	-4.8879	-12813.1	-4.8853	45.5834	-4.8879	87.5175
-4.9081	12881.8	-4.9083	-12815.9	-4.9081	45.5026	-4.9083	85.0791
-4.9306	12880.7	-4.9307	-12817.9	-4.9306	45.2793	-4.9307	80.7433
-4.9527	12880.7	-4.9533	-12820.7	-4.9527	45.2	-4.9533	76.5556
-4.9753	12880.7	-4.9758	-12822.6	-4.9753	45.0481	-4.9758	72.9386
-4.9979	12879.8	-4.9984	-12825.5	-4.9979	44.9986	-4.9984	69.4628
-5.0207	12879.8	-5.0212	-12828.2	-5.0207	44.7389	-5.0212	66.3496
-5.0431	12878.9	-5.0436	-12829.1	-5.0431	44.433	-5.0436	63.2385
-5.0657	12878.9	-5.0663	-12832.1	-5.0657	44.0938	-5.0663	60.4872
-5.0883	12880.9	-5.0888	-12834	-5.0883	43.9156	-5.0888	57.7816
-5.111	12878.9	-5.1115	-12833.8	-5.111	43.8499	-5.1115	55.2937
-5.1336	12878.9	-5.1382	-12834.8	-5.1336	43.8643	-5.1382	54.3451
-5.1561	12878.9	-5.1563	-12837.5	-5.1561	43.857	-5.1563	55.7403
-5.1787	12880.9	-5.1788	-12838.5	-5.1787	43.8945	-5.1788	49.8114
-5.2012	12880	-5.2013	-12840.4	-5.2012	43.5516	-5.2013	46.91
-5.2238	12878.9	-5.224	-12841.3	-5.2238	43.2529	-5.224	45.248
-5.2459	12879	-5.2465	-12842.3	-5.2459	43.0072	-5.2465	43.4824
-5.2684	12878.9	-5.2736	-12843.3	-5.2684	42.6998	-5.2736	39.6936
-5.2911	12878	-5.2917	-12842.9	-5.2911	42.5673	-5.2917	36.3439
-5.3137	12879	-5.3143	-12846.1	-5.3137	42.3059	-5.3143	37.6204
-5.3363	12878	-5.3369	-12844.8	-5.3363	42.1732	-5.3369	37.1275
-5.3588	12879	-5.3593	-12845.8	-5.3588	42.2741	-5.3593	35.9308
-5.3814	12878	-5.382	-12846.7	-5.3814	42.0866	-5.382	34.4376
-5.4039	12878	-5.4044	-12848.6	-5.4039	42.0423	-5.4044	33.0944
-5.4265	12878	-5.427	-12846.7	-5.4265	42.1096	-5.427	32.0718
-5.4492	12877.1	-5.4498	-12848.6	-5.4492	41.8037	-5.4498	30.7417
-5.4716	12878	-5.4722	-12849.6	-5.4716	41.8375	-5.4722	29.4356
-5.4939	12878	-5.4948	-12849.6	-5.4939	41.9311	-5.4948	28.2037
-5.5165	12879	-5.5174	-12849.6	-5.5165	41.6819	-5.5174	27.2218
-5.5391	12878	-5.54	-12849.6	-5.5391	41.5829	-5.54	26.3752
-5.5618	12877.1	-5.5627	-12849.6	-5.5618	41.4309	-5.5627	25.6286
-5.5843	12877.1	-5.5896	-12849.3	-5.5843	41.2101	-5.5896	22.7513
-5.6068	12876.1	-5.6122	-12851.5	-5.6068	40.938	-5.6122	17.8658
-5.6293	12876.1	-5.6298	-12851.2	-5.6293	40.6872	-5.6298	17.4803
-5.6542	12876.1	-5.6525	-12852.4	-5.6542	40.5828	-5.6525	21.3412
-5.6767	12876.1	-5.6751	-12852.4	-5.6767	40.6024	-5.6751	21.8678
-5.6992	12876.1	-5.6975	-12852.2	-5.6992	40.3974	-5.6975	21.7047
-5.7219	12876.1	-5.7201	-12852.4	-5.7219	40.4381	-5.7201	21.3491
-5.7442	12876.1	-5.7429	-12851.2	-5.7442	40.2418	-5.7429	20.797
-5.7669	12876.1	-5.7655	-12852.2	-5.7669	39.8637	-5.7655	20.2732
-5.7893	12876.1	-5.7902	-12852.2	-5.7893	39.6693	-5.7902	19.9083
-5.8118	12875.3	-5.8127	-12852.2	-5.8118	39.5775	-5.8127	19.5017
-5.8344	12876.1	-5.8353	-12852.2	-5.8344	39.8638	-5.8353	18.9696
-5.857	12876.1	-5.8579	-12852.2	-5.857	39.7258	-5.8579	18.4708
-5.8796	12875.3	-5.8805	-12852.2	-5.8796	39.6412	-5.8805	18.155
-5.9023	12876.1	-5.9028	-12853.2	-5.9023	39.4344	-5.9028	17.5937
-5.9248	12876.1	-5.9253	-12852.2	-5.9248	39.5174	-5.9253	17.3182
-5.9474	12875.3	-5.9479	-12854.1	-5.9474	39.4131	-5.9479	16.7032
-5.9701	12875.3	-5.9707	-12852.2	-5.9701	39.2542	-5.9707	16.46
-5.9926	12876.4	-5.9931	-12852.2	-5.9926	39.3795	-5.9931	16.084
-6.0148	12875.3	-6.0157	-12854.1	-6.0148	39.2718	-6.0157	15.7001
-6.0375	12875.3	-6.0384	-12854.1	-6.0375	39.1005	-6.0384	15.6431
-6.0599	12874.4	-6.0608	-12854.1	-6.0599	38.8796	-6.0608	15.4811
-6.0826	12874.4	-6.0835	-12854.1	-6.0826	38.5543	-6.0835	15.2838
-6.105	12874.4	-6.1059	-12854.1	-6.105	38.3655	-6.1059	14.9907
-6.1276	12873.4	-6.1285	-12855.1	-6.1276	37.9819	-6.1285	14.6952
-6.1502	12872.5	-6.1511	-12854.1	-6.1502	37.7522	-6.1511	14.6225
-6.1728	12872.5	-6.1737	-12853.2	-6.1728	37.9608	-6.1737	14.1913
-6.1957	12873.4	-6.1966	-12853.2	-6.1957	38.0704	-6.1966	13.7866
-6.2179	12874.4	-6.2188	-12853.2	-6.2179	37.9908	-6.2188	13.7004
-6.2405	12874.4	-6.241	-12854.1	-6.2405	37.8035	-6.241	13.3883
-6.2631	12874.4	-6.2636	-12854.1	-6.2631	37.7311	-6.2636	13.2878
-6.2856	12874.4	-6.2862	-12854.1	-6.2856	37.9184	-6.2862	13.1368
-6.3083	12874.4	-6.3089	-12853.2	-6.3083	37.7736	-6.3089	12.8488
-6.3309	12874.4	-6.3318	-12854.1	-6.3309	37.8229	-6.3318	12.602
-6.3535	12874.4	-6.354	-12854.1	-6.3535	37.7559	-6.354	12.5102
-6.376	12874.4	-6.3766	-12854.1	-6.376	37.5313	-6.3766	12.5677
-6.3983	12874.4	-6.3993	-12854.1	-6.3983	37.3829	-6.3993	12.3709
-6.4212	12873.4	-6.4218	-12854.1	-6.4212	37.4289	-6.4218	12.2481
-6.4434	12873.4	-6.4443	-12854.1	-6.4434	37.4872	-6.4443	12.0773
-6.4661	12872.5	-6.4669	-12854.1	-6.4661	37.687	-6.4669	11.9948
-6.4886	12872.5	-6.4896	-12855.1	-6.4886	37.7097	-6.4896	11.8295
-6.5112	12872.5	-6.5121	-12855.1	-6.5112	37.5579	-6.5121	11.679
-6.5337	12873.4	-6.5346	-12854.1	-6.5337	37.4995	-6.5346	11.7161
-6.5563	12873.4	-6.5572	-12854.1	-6.5563	37.3831	-6.5572	11.6332
-6.5788	12872.5	-6.582	-12854.1	-6.5788	37.1975	-6.582	10.5111
-6.6015	12872.5	-6.6024	-12854.1	-6.6015	37.0402	-6.6024	7.3094
-6.6227	12872.5	-6.627	-12855.1	-6.6227	36.8865	-6.627	9.02483
-6.6466	12872.5	-6.6496	-12855.1	-6.6466	36.7664	-6.6496	5.16036
-6.6692	12872.5	-6.6743	-12855.1	-6.6692	36.6655	-6.6743	4.84961
-6.6918	12873.4	-6.6923	-12855.1	-6.6918	36.8193	-6.6923	5.82121
-6.7144	12871.3	-6.7241	-12854.1	-6.7144	36.7258	-6.7241	9.35607
-6.7371	12873.4	-6.7466	-12855.1	-6.7371	36.9626	-6.7466	11.2307
-6.7596	12874.4	-6.7646	-12855.1	-6.7596	37.1604	-6.7646	8.16267
-6.7819	12873.1	-6.7873	-12855.1	-6.7819	37.3194	-6.7873	9.73675
-6.8044	12874.4	-6.8145	-12855.1	-6.8044	37.132	-6.8145	8.7274
-6.8272	12873.4	-6.8391	-12855.1	-6.8272	37.0084	-6.8391	9.51769
-6.8494	12873.4	-6.8547	-12854.1	-6.8494	37.0367	-6.8547	14.6322
-6.8718	12873.4	-6.8773	-12855.1	-6.8718	36.9394	-6.8773	11.2071
-6.8944	12873.4	-6.9043	-12854.1	-6.8944	36.717	-6.9043	11.1478
-6.9171	12874.4	-6.9269	-12855.1	-6.9171	36.7892	-6.9269	15.6061
-6.9396	12873.1	-6.9451	-12854.1	-6.9396	36.7487	-6.9451	16.1239
-6.962	12873.1	-6.9674	-12855.1	-6.962	36.5066	-6.9674	11.0955
-6.9847	12874.4	-6.995	-12854.1	-6.9847	36.5208	-6.995	11.9372
-7.0068	12873.4	-7.0175	-12855.1	-7.0068	36.6905	-7.0175	15.2065
-7.0294	12873.4	-7.0356	-12854.1	-7.0294	36.7558	-7.0356	15.8798
-7.0522	12873.4	-7.0582	-12855.1	-7.0522	36.7928	-7.0582	10.8737
-7.0745	12872.2	-7.0852	-12855.1	-7.0745	36.8882	-7.0852	10.9603
-7.0972	12872.2	-7.1078	-12855.1	-7.0972	36.7452	-7.1078	15.5482
-7.1197	12872.5	-7.1258	-12855.1	-7.1197	36.7929	-7.1258	15.6867
-7.1422	12873.4	-7.148	-12855.1	-7.1422	36.8971	-7.148	10.5018
-7.1649	12873.4	-7.175	-12855.1	-7.1649	36.8829	-7.175	11.5174
-7.1874	12874.4	-7.1978	-12854.1	-7.1874	37.0366	-7.1978	14.1196
-7.2124	12874.4	-7.2158	-12854.1	-7.2124	37.2062	-7.2158	15.35
-7.2349	12874.4	-7.2385	-12855.1	-7.2349	36.966	-7.2385	10.6051
-7.2576	12872.2	-7.2657	-12855.1	-7.2576	36.7594	-7.2657	10.681
-7.28	12873.4	-7.2881	-12854.1	-7.28	36.7169	-7.2881	15.2629
-7.3003	12874.4	-7.3061	-12855.1	-7.3003	36.6586	-7.3061	15.4482
-7.3229	12874.4	-7.3286	-12855.1	-7.3229	36.6303	-7.3286	10.5037
-7.3456	12874.4	-7.3625	-12855.1	-7.3456	36.793	-7.3625	7.6183
-7.3681	12873.4	-7.3805	-12855.1	-7.3681	36.9341	-7.3805	10.3329
-7.3906	12874.4	-7.4032	-12855.1	-7.3906	37.0491	-7.4032	9.3672
-7.4132	12874.4	-7.4255	-12855.1	-7.4132	36.9871	-7.4255	8.88914
-7.4357	12874.4	-7.4479	-12854.1	-7.4357	37.0438	-7.4479	9.00411
-7.4584	12874.4	-7.4707	-12854.1	-7.4584	37.155	-7.4707	8.98559
-7.4811	12875.5	-7.4931	-12853.2	-7.4811	37.3367	-7.4931	8.95908
-7.5036	12873.4	-7.5156	-12855.1	-7.5036	37.3442	-7.5156	8.8073
-7.5261	12873.4	-7.5383	-12855.1	-7.5261	37.4979	-7.5383	8.85767
-7.5482	12873.4	-7.5609	-12855.1	-7.5482	37.5119	-7.5609	8.73622
-7.571	12873.4	-7.5836	-12855.1	-7.571	37.5615	-7.5836	8.74965
-7.5934	12874.4	-7.606	-12855.1	-7.5934	37.6693	-7.606	8.74525
-7.616	12874.4	-7.6286	-12854.1	-7.616	37.5562	-7.6286	8.63247
-7.6388	12874.4	-7.6512	-12854.1	-7.6388	37.3212	-7.6512	8.6311
-7.6612	12873.4	-7.6738	-12855.1	-7.6612	37.1745	-7.6738	8.58734
-7.684	12874.4	-7.6962	-12855.1	-7.684	37.5561	-7.6962	8.63421
-7.7065	12874.4	-7.7187	-12855.1	-7.7065	37.7965	-7.7187	8.56173
-7.7313	12874.4	-7.7412	-12854.1	-7.7313	37.8848	-7.7412	8.55446
-7.7538	12874.4	-7.7637	-12855.1	-7.7538	37.6338	-7.7637	8.64926
-7.7764	12873.4	-7.7864	-12855.1	-7.7764	37.7682	-7.7864	8.62774
-7.7992	12874.4	-7.8088	-12855.1	-7.7992	37.6073	-7.8088	8.7515
-7.8212	12874.4	-7.8314	-12856	-7.8212	37.7753	-7.8314	8.59683
-7.8441	12874.4	-7.8541	-12855.1	-7.8441	38.035	-7.8541	8.422
-7.8663	12874.4	-7.8766	-12854.1	-7.8663	38.1711	-7.8766	8.59543
-7.8889	12873.4	-7.8993	-12855.1	-7.8889	38.026	-7.8993	8.57158
-7.9115	12873.6	-7.9217	-12854.1	-7.9115	38.1214	-7.9217	8.55017
-7.9341	12872.5	-7.9443	-12855.1	-7.9341	37.7152	-7.9443	8.54335
-7.9566	12872.5	-7.9665	-12855.1	-7.9566	37.8193	-7.9665	8.54438
-7.9791	12872.5	-7.9891	-12855.1	-7.9791	37.9095	-7.9891	8.14228
-8.0018	12872.5	-8.0119	-12855.1	-8.0018	38.0562	-8.0119	8.37883
-8.0244	12872.5	-8.0342	-12854.1	-8.0244	38.0421	-8.0342	8.38935
-8.0469	12872.5	-8.0568	-12855.1	-8.0469	38.0402	-8.0568	8.47282
-8.0696	12872.5	-8.0795	-12855.1	-8.0696	37.7398	-8.0795	8.33041
-8.0923	12872.5	-8.1021	-12855.1	-8.0923	37.7045	-8.1021	8.41482
-8.1149	12872.5	-8.1248	-12855.1	-8.1149	37.3794	-8.1248	8.3185
-8.1373	12872.5	-8.1473	-12855.1	-8.1373	37.6921	-8.1473	8.38229
-8.1599	12873.4	-8.1698	-12855.1	-8.1599	37.7575	-8.1698	8.34905
-8.182	12873.4	-8.1923	-12855.1	-8.182	37.6075	-8.1923	8.37767
-8.2046	12873.4	-8.215	-12855.1	-8.2046	37.5472	-8.215	8.49471
-8.2274	12872.5	-8.2375	-12855.1	-8.2274	37.3389	-8.2375	8.29894
-8.2501	12873.6	-8.26	-12855.1	-8.2501	37.2236	-8.26	8.45834
-8.2728	12872.5	-8.2827	-12854.1	-8.2728	37.6462	-8.2827	8.38288
-8.2953	12874.5	-8.3054	-12855.1	-8.2953	38.2237	-8.3054	8.52864
-8.318	12874.4	-8.328	-12855.1	-8.318	38.6357	-8.328	8.5269
-8.3405	12873.4	-8.35	-12855.1	-8.3405	38.558	-8.35	8.39098
-8.3631	12873.4	-8.3727	-12855.1	-8.3631	38.3706	-8.3727	8.27971
-8.3854	12873.4	-8.3973	-12855.1	-8.3854	38.3266	-8.3973	8.28862
-8.4078	12873.4	-8.4201	-12855.1	-8.4078	38.2258	-8.4201	8.38264
-8.4305	12874.5	-8.4428	-12855.1	-8.4305	38.1301	-8.4428	8.33135
-8.4531	12872.5	-8.4653	-12855.1	-8.4531	38.2823	-8.4653	8.31318
-8.4757	12873.4	-8.4879	-12854.1	-8.4757	38.3867	-8.4879	8.29916
-8.4983	12874.4	-8.5104	-12855.1	-8.4983	38.4449	-8.5104	8.28248
-8.521	12874.4	-8.5333	-12855.1	-8.521	38.4785	-8.5333	8.34016
-8.5437	12874.4	-8.5557	-12855.1	-8.5437	38.3549	-8.5557	8.35752
-8.5661	12875.5	-8.5782	-12855.1	-8.5661	38.1301	-8.5782	8.22646
-8.5887	12875.5	-8.6006	-12855.1	-8.5887	38.2961	-8.6006	8.21581
-8.6111	12874.4	-8.623	-12855.1	-8.6111	38.4679	-8.623	8.33656
-8.6337	12874.4	-8.6456	-12854.1	-8.6337	38.7047	-8.6456	8.47411
-8.6564	12875.5	-8.668	-12855.1	-8.6564	39.185	-8.668	8.33713
-8.6785	12875.5	-8.6906	-12855.1	-8.6785	39.2133	-8.6906	8.3773
-8.701	12875.5	-8.7133	-12855.1	-8.701	39.1056	-8.7133	8.29429
-8.7236	12874.4	-8.7358	-12855.1	-8.7236	38.8496	-8.7358	8.16092
-8.7463	12875.5	-8.7586	-12855.1	-8.7463	38.4375	-8.7586	8.27635
-8.7688	12874.4	-8.7809	-12855.1	-8.7688	38.3176	-8.7809	8.36897
-8.7914	12874.4	-8.8035	-12855.1	-8.7914	38.1958	-8.8035	8.17644
-8.8141	12874.4	-8.8261	-12855.1	-8.8141	38.2347	-8.8261	8.24279
-8.8364	12874.4	-8.8486	-12855.1	-8.8364	38.2575	-8.8486	8.27821
-8.8591	12874.4	-8.8713	-12855.1	-8.8591	38.3424	-8.8713	8.20919
-8.8816	12874.4	-8.894	-12855.1	-8.8816	38.6587	-8.894	8.45014
-8.9038	12874.4	-8.9164	-12855.1	-8.9038	38.747	-8.9164	8.37035
-8.9265	12875.5	-8.9389	-12854.1	-8.9265	38.8598	-8.9389	8.05257
-8.9491	12875.5	-8.9617	-12854.1	-8.9491	38.943	-8.9617	8.19127
-8.9719	12875.5	-8.9841	-12855.1	-8.9719	38.7521	-8.9841	8.2246
-8.9942	12874.4	-8.9991	-12855.1	-8.9942	38.5915	-8.9991	8.26131
-8.9993	12875.5	-8.999	-12855.1	-8.9993	38.5967	-8.999	8.29603
-8.9993	12874.4	-8.999	-12855.1	-8.9993	38.6003	-8.999	8.27623
-8.9992	12875.5	-8.9989	-12855.1	-8.9992	38.7257	-8.9989	8.34813
-8.9991	12874.4	-8.9988	-12855.1	-8.9991	38.7753	-8.9988	8.34444
-8.999	12874.4	-8.9988	-12854.1	-8.999	38.8353	-8.9988	8.27507
-8.999	12876.4	-8.9987	-12855.1	-8.999	38.8334	-8.9987	8.22587
-8.9989	12875.3	-8.9987	-12855.1	-8.9989	38.8159	-8.9987	8.12688
-8.9989	12875.3	-8.9987	-12854.1	-8.9989	38.8814	-8.9987	8.23907
-8.9989	12874.4	-8.9986	-12855.1	-8.9989	38.6728	-8.9986	8.09169
-8.9988	12874.4	-8.9986	-12855.1	-8.9988	38.8161	-8.9986	7.97186
-8.9988	12874.4	-8.9986	-12854.1	-8.9988	38.8301	-8.9986	8.07374
-8.9988	12875.5	-8.9986	-12855.1	-8.9988	38.7504	-8.9986	8.26257
-8.9988	12874.4	-8.9986	-12855.1	-8.9988	38.7612	-8.9986	8.29904
-8.9988	12875.5	-8.9986	-12855.1	-8.9988	38.7521	-8.9986	8.13731
-8.9988	12875.5			-8.9988	38.7292
-8.9988	12875.5			-8.9988	38.8653
-8.9988	12875.5			-8.9988	38.8599
-8.9988	12875.5			-8.9988	38.7327
-8.9988	12875.5			-8.9988	38.8158
-8.9988	12875.5			-8.9988	38.6144
-8.9988	12874.4			-8.9988	38.4662
-8.9988	12875.5			-8.9988	38.5614
-8.9988	12874.4			-8.9988	38.6321
-8.9988	12874.4			-8.9988	38.7223
-8.9988	12875.5			-8.9988	38.6849
-8.9988	12874.4			-8.9988	38.6693
-8.9988	12874.4			-8.9988	38.6975
-8.9988	12874.4			-8.9988	38.5086
-8.9988	12874.4			-8.9988	38.4273
-8.9988	12874.4			-8.9988	38.6162
-8.9988	12874.4			-8.9988	38.6375
-8.9988	12874.4			-8.9988	38.5315
-8.9988	12874.4			-8.9988	38.4767
-8.9988	12875.5			-8.9988	38.526
-8.9988	12875.5			-8.9988	38.4481
-8.9988	12874.4			-8.9988	38.4838
-8.9988	12874.4			-8.9988	38.4467
-8.9988	12875.5			-8.9988	38.4341
-8.9988	12874.4			-8.9988	38.4802
-8.9988	12874.5			-8.9988	38.4464
-8.9988	12874.4			-8.9988	38.429
-8.9988	12874.4			-8.9988	38.4256
-8.9988	12874.4			-8.9988	38.4979
-8.9988	12875.5			-8.9988	38.4075
-8.9988	12874.4			-8.9988	38.2647
-8.9988	12874.4			-8.9988	38.224
-8.9988	12874.4			-8.9988	38.4572
-8.9988	12874.4			-8.9988	38.4624
-8.9988	12874.4			-8.9988	38.4219
-8.9988	12875.5			-8.9988	38.3334
-8.9988	12874.4			-8.9988	38.505
-8.9988	12874.4			-8.9988	38.4273
-8.9988	12874.4			-8.9988	38.4059
-8.9988	12874.4			-8.9988	38.4838
-8.9988	12874.4			-8.9988	38.2559
-8.9988	12874.4			-8.9988	38.33
-8.9988	12874.4			-8.9988	38.293
-8.9988	12874.4			-8.9988	38.4219
-8.9988	12874.4			-8.9988	38.3812
-8.9988	12874.4			-8.9988	38.1764
-8.9988	12874.4			-8.9988	38.065
-8.9988	12874.4			-8.9988	38.1197
-8.9988	12874.5			-8.9988	38.1426
-8.9988	12874.4			-8.9988	38.3423
-8.9988	12874.4			-8.9988	38.4466
-8.9988	12874.4			-8.9988	38.1692
-8.9988	12873.4			-8.9988	38.2276
-8.9988	12873.4			-8.9988	38.2789
-8.9988	12873.4			-8.9988	38.21
-8.9988	12874.4			-8.9988	38.224
-8.9988	12874.4			-8.9988	38.2134
-8.9988	12874.4			-8.9988	38.1639
-8.9988	12874.4			-8.9988	38.0844
-8.9988	12874.4			-8.9988	38.1834
-8.9988	12874.4			-8.9988	38.0579
-8.9988	12874.4			-8.9988	38.1762
-8.9988	12874.4			-8.9988	38.2559
-8.9988	12875.5			-8.9988	38.1301
-8.9988	12874.4			-8.9988	38.1268
-8.9988	12874.4			-8.9988	38.2382
-8.9988	12875.5			-8.9988	38.2926
-8.9988	12874.4			-8.9988	38.1339
-8.9988	12875.5			-8.9988	38.2026
-8.9988	12874.5			-8.9988	38.1848
